# Supplementary material for: How cyanophage S-2L rejects adenine and incorporates 2-aminoadenine to saturate hydrogen bonding in its DNA
Source: Nat Commun. 2021 Apr 23;12:2420. doi: 10.1038/s41467-021-22626-x (PMC8065100; doi:10.1038/s41467-021-22626-x)
Supplement: Supplementary file 3 — Source Data [file 41467_2021_22626_MOESM3_ESM.xlsx]

## Sheet: Figure 2b
				lane	condition	comment
				1	dATP pH = 8.0, no additional Mg2+	unused
				2	dATP pH = 10.7	unused (unphysiological)
				3	dATP pH = 8.0
				4	dATP pH = 7.0
				5	dATP pH = 6.2
				6	dZTP pH = 10.7	unused (unphysiological)
				7	dZTP pH = 8.0
				8	dZTP pH = 7.0
				9	dZTP pH = 6.2

## Sheet: Figure 2c
					lane	condition
					1	dATP, no ions
					2	dATP, Mg2+
					3	dATP, Ca2+
					4	dATP, Mn2+
					5	dATP, Zn2+
					6	dATP, Co2+
					7	dZTP, no ions
					8	dZTP, Mg2+
					9	dZTP, Ca2+
					10	dZTP, Mn2+
					11	dZTP, Zn2+
					12	dZTP, Co2+

## Sheet: Figure 2d
							lane	condition
							1	no polymerase
							2	E. coli Pol I (Klenow fragment), dATP
							3	PrimPol, dATP 20 mM
							4	PrimPol, dATP 100 mM
							5	PrimPol, dATP 500 mM
							6	PrimPol, dZTP 20 mM
							7	PrimPol, dZTP 100 mM
							8	PrimPol, dZTP 500 mM
							lane	condition	comment
							1	no polymerase	unused (repeated)
							2	E. coli Pol I (Klenow fragment), dATP	unused (repeated)
							3	PrimPol, dATP 20 mM	unused (repeated)
							4	PrimPol, dATP 100 mM	unused (repeated)
							5	PrimPol, dATP 500 mM	unused (repeated)
							6	PrimPol, dZTP 20 mM	unused (repeated)
							7	PrimPol, dZTP 100 mM	unused (repeated)
							8	PrimPol, dZTP 500 mM	unused (repeated)
							9	DatZ + PrimPol, dATP
							10	DatZ + PrimPol, dZTP
							11	DatZ I22A + PrimPol, dATP
							12	DatZ I22A + PrimPol, dZTP

## Sheet: Figure 4
ml	dA	ml	dAMP	ml	dADP	ml	dATP								ml	DatZ dATP								ml	ATP								ml	DatZ ATP								ml	dZTP
0.001	0.017289	0.007708	0.025793	0.001243	0.019408	0.000365	0.004749								0.001183	0.024029								0.00795	0.011557								0.000214	-0.009434								0.007909	0.022846
0.009287	0.031987	0.015992	0.037468	0.00953	0.049718	0.00865	0.026189								0.00947	0.031203								0.016234	0.017092								0.008499	0.020785								0.016193	0.026825
0.017574	0.026413	0.024275	0.049161	0.017817	0.041524	0.016935	0.02776								0.017758	0.036936								0.024518	0.02114								0.016784	0.020611								0.024477	0.011403
0.025861	0.022645	0.032558	0.04458	0.026103	0.036521	0.02522	0.042351								0.026045	0.050059								0.032802	0.03134								0.025069	0.008722								0.03276	0.004257
0.034148	0.011063	0.040842	0.039897	0.03439	0.012683	0.033506	0.028454								0.034332	0.044532								0.041086	0.025263								0.033354	0.017577								0.041044	-0.017782
0.042434	0.01375	0.049126	0.030753	0.042677	-0.001618	0.041791	0.043731								0.04262	0.03127								0.04937	-0.00367								0.041639	0.01488								0.049327	-0.030162
0.050721	0.014777	0.057409	0.033801	0.050964	-0.001508	0.050076	0.052412								0.050907	0.011147								0.057654	-0.016536								0.049924	0.008649								0.057611	-0.023621
0.059008	0.006918	0.065692	0.040664	0.059251	0.005679	0.058362	0.04253								0.059194	0.002742								0.065938	-0.003782								0.058208	-0.004589								0.065895	-0.012054
0.067295	0.002839	0.073976	0.033717	0.067538	0.017555	0.066647	0.042669								0.067482	0.015666								0.074222	-0.007274								0.066494	-0.002609								0.074178	-0.003182
0.075582	0.001698	0.08226	0.020259	0.075825	0.030478	0.074932	0.052974								0.075768	0.032773								0.082506	-0.010323								0.074779	-0.000936								0.082462	-2.3e-05
0.083868	0.0118	0.090543	0.024929	0.084112	0.032481	0.083217	0.054694								0.084056	0.023005								0.09079	-0.000181								0.083064	-0.014146								0.090745	-0.008099
0.092155	0.018261	0.098826	0.037141	0.092399	0.031401	0.091502	0.051736								0.092343	0.019737								0.099074	0.005691								0.091349	-0.022345								0.099029	-0.012071
0.100441	0.017536	0.10711	0.049991	0.100686	0.025903	0.099788	0.025785								0.10063	0.020428								0.107358	-0.005554								0.099634	-0.021705								0.107313	-0.011347
0.108728	0.018615	0.115394	0.053287	0.108973	0.023425	0.108073	0.021188								0.108918	0.022977								0.115642	-0.012543								0.107919	-0.006067								0.115596	-0.001415
0.117015	0.021057	0.123677	0.043996	0.11726	0.03191	0.116358	0.041541								0.117205	0.026037								0.123926	0.003282								0.116204	0.004468								0.12388	-0.00473
0.125302	0.019655	0.13196	0.050429	0.125547	0.03082	0.124643	0.044617								0.125492	0.025982								0.13221	-0.004278								0.124488	0.005823								0.132164	0.002419
0.133589	0.016343	0.140244	0.065998	0.133834	0.023692	0.132928	0.037153								0.13378	0.02115								0.140494	-0.007687								0.132773	-0.002671								0.140448	0.009843
0.141875	0.018768	0.148527	0.059023	0.142121	0.020025	0.141213	0.041587								0.142066	0.018524								0.148778	-0.00243								0.141058	-0.000139								0.148731	-0.008792
0.150162	0.016377	0.156811	0.043888	0.150408	0.022659	0.149499	0.04753								0.150354	0.021664								0.157062	-0.010102								0.149343	0.01665								0.157015	-0.011625
0.158449	0.015228	0.165094	0.045172	0.158695	0.021449	0.157784	0.046085								0.158641	0.021971								0.165346	-0.018067								0.157629	-0.006875								0.165298	-0.004819
0.166736	0.009117	0.173378	0.045735	0.166982	0.013221	0.166069	0.0661								0.166928	0.032277								0.17363	-8.2e-05								0.165914	0.004242								0.173582	-0.006513
0.175023	-0.00217	0.181661	0.054361	0.175269	0.008896	0.174355	0.044308								0.175216	0.026132								0.181914	-0.017373								0.174199	0.008064								0.181866	0.009633
0.183309	0.001148	0.189945	0.052845	0.183556	0.009091	0.18264	0.031001								0.183503	0.030254								0.190198	-0.023036								0.182484	0.007356								0.190149	0.025193
0.191596	0.012068	0.198228	0.044167	0.191843	0.012177	0.190925	0.049716								0.19179	0.030622								0.198483	-0.01748								0.190768	-0.000797								0.198433	0.021785
0.199883	0.024266	0.206512	0.047358	0.20013	0.021401	0.19921	0.048735								0.200078	0.03121								0.206766	-0.005532								0.199053	0.000938								0.206717	0.018382
0.208169	0.019192	0.214795	0.046763	0.208416	0.024359	0.207495	0.046661								0.208365	0.025697								0.21505	0.00064								0.207338	0.010482								0.215	0.011814
0.216456	0.003546	0.223079	0.047802	0.216703	0.029847	0.215781	0.064948								0.216652	0.023302								0.223334	-0.014787								0.215623	0.0126								0.223284	0.006605
0.224743	0.010137	0.231362	0.048928	0.22499	0.034223	0.224066	0.071754								0.224939	0.027639								0.231618	-0.019578								0.223908	0.017342								0.231567	0.010596
0.23303	0.020609	0.239645	0.046052	0.233277	0.026146	0.232351	0.044208								0.233227	0.035055								0.239902	-0.018548								0.232193	0.01546								0.239851	0.022706
0.241316	0.014758	0.247929	0.055178	0.241564	0.030201	0.240636	0.043131								0.241514	0.008371								0.248186	-0.012252								0.240479	-0.009842								0.248135	0.021285
0.249603	0.014534	0.256213	0.057595	0.249851	0.030641	0.248921	0.054925								0.249801	0.036535								0.25647	-0.002424								0.248764	-0.013015								0.256418	0.009301
0.25789	0.020431	0.264496	0.053611	0.258138	0.032637	0.257206	0.05498								0.258089	0.048198								0.264754	-0.012608								0.257049	-0.001187								0.264702	-0.004538
0.266177	0.025974	0.272779	0.062466	0.266425	0.048978	0.265492	0.051688								0.266376	0.046716								0.273038	-0.024264								0.265333	0.010971								0.272985	-0.004249
0.274463	0.021305	0.281063	0.05653	0.274712	0.048628	0.273777	0.062034								0.274663	0.034732								0.281322	-0.019346								0.273618	0.006537								0.281269	0.015627
0.28275	0.019666	0.289347	0.058558	0.282999	0.042945	0.282063	0.054967								0.28295	0.027122								0.289607	-0.00638								0.281903	0.009879								0.289553	0.015953
0.291037	0.017274	0.29763	0.071411	0.291286	0.041618	0.290348	0.045391								0.291237	0.024229								0.29789	-0.001653								0.290188	0.010455								0.297836	0.008779
0.299324	0.013791	0.305913	0.057476	0.299573	0.039801	0.298633	0.0494								0.299525	0.020028								0.306174	-0.008768								0.298473	0.001391								0.30612	0.009799
0.307611	0.02412	0.314197	0.05145	0.30786	0.047779	0.306918	0.057875								0.307812	0.019962								0.314458	0.013886								0.306758	0.009807								0.314404	0.004251
0.315897	0.022337	0.322481	0.054419	0.316147	0.045564	0.315203	0.066441								0.316099	0.022971								0.322742	-0.025376								0.315043	0.016425								0.322688	0.011604
0.324184	0.036319	0.330764	0.067429	0.324434	0.034325	0.323488	0.052237								0.324387	0.037737								0.331027	-0.011611								0.323328	0.013887								0.330971	0.023943
0.33247	0.03485	0.339047	0.059898	0.332721	0.031454	0.331774	0.050929								0.332674	0.038427								0.33931	-0.02298								0.331613	0.00284								0.339255	0.030147
0.340757	0.025546	0.347331	0.060545	0.341008	0.034457	0.340059	0.061252								0.340961	0.023								0.347594	-0.016084								0.339898	0.00312								0.347538	0.018237
0.349044	0.070572	0.355615	0.070161	0.349295	0.032295	0.348344	0.060773								0.349248	0.024798								0.355878	-0.013633								0.348183	0.019558								0.355822	0.009225
0.357331	1.22534	0.363898	0.063947	0.357582	0.047018	0.356629	0.064843								0.357535	0.033688								0.364162	-0.013113								0.356468	0.006083								0.364106	0.019104
0.365618	9.76959	0.372181	0.063116	0.365869	0.086618	0.364914	0.06996								0.365823	0.216201								0.372447	-0.017029								0.364753	-0.002496								0.372389	0.014607
0.373904	33.1516	0.380465	0.060032	0.374156	0.138702	0.373199	0.060885								0.37411	2.78692								0.38073	-0.019702								0.373038	0.019122								0.380673	0.02807
0.382191	65.9594	0.388749	0.057125	0.382442	0.188656	0.381485	0.057701								0.382397	15.1774								0.389014	-0.00515								0.381323	0.032982								0.388957	0.095651
0.390478	102.239	0.397032	0.063533	0.390729	0.235874	0.38977	0.051532								0.390685	37.3994								0.397298	0.020893								0.389608	0.034159								0.39724	0.209973
0.398765	141.692	0.405315	0.052926	0.399016	0.30325	0.398056	0.050549								0.398972	62.2704								0.405582	0.049404								0.397893	0.103468								0.405524	0.363885
0.407052	180.608	0.413599	0.028899	0.407303	0.377365	0.406341	0.044404								0.407259	87.0484								0.413867	0.073216								0.406178	0.185555								0.413807	0.560389
0.415338	218.32	0.421883	-0.0029	0.41559	0.444967	0.414626	0.038637								0.415546	113.601								0.422151	0.122605								0.414463	0.245356								0.422091	0.739131
0.423625	255.121	0.430166	-0.015642	0.423877	0.501617	0.422911	0.035391								0.423834	141.01								0.430434	0.157691								0.422748	0.349872								0.430375	0.921568
0.431911	287.721	0.438449	-0.014077	0.432164	0.56474	0.431196	0.045333								0.432121	165.77								0.438718	0.209841								0.431033	0.469292								0.438658	1.14494
0.440198	317.267	0.446733	0.003827	0.440451	0.605374	0.439481	0.040335								0.440408	190.415								0.447002	0.23652								0.439318	0.580558								0.446942	1.3497
0.448485	347.614	0.455016	0.012254	0.448738	0.642128	0.447767	0.03415								0.448696	213.416								0.455287	0.292682								0.447603	0.687647								0.455225	1.552
0.456772	373.185	0.4633	0.009912	0.457025	0.668835	0.456052	0.015304								0.456983	235.249								0.463571	0.342521								0.455888	0.800536								0.463509	1.8086
0.465059	393.938	0.471583	0.02789	0.465312	0.671403	0.464337	0.03777								0.46527	254.45								0.471854	0.402285								0.464173	0.909327								0.471793	2.13624
0.473345	410.75	0.479867	0.028855	0.473599	0.675467	0.472622	0.045525								0.473557	273.38								0.480138	0.475103								0.472458	1.01492								0.480076	2.47355
0.481632	421.23	0.48815	0.026542	0.481886	0.701081	0.480907	0.035425								0.481844	290.985								0.488422	0.691664								0.480743	1.0956								0.48836	3.44283
0.489919	420.901	0.496434	0.111376	0.490173	0.700616	0.489193	0.038015								0.490132	319.823								0.496706	0.776603								0.489028	1.32963								0.496644	3.80989
0.498206	411.285	0.504717	0.114604	0.49846	0.7353	0.497478	0.126495								0.498419	330.677								0.504991	0.767603								0.497313	1.38062								0.504928	3.72035
0.506493	412.344	0.513001	0.126444	0.506747	0.74587	0.505763	0.126998								0.506706	331.095								0.513275	0.781915								0.505598	1.38071								0.513211	3.53369
0.514779	414.367	0.521284	0.128894	0.515034	0.72818	0.514049	0.120602								0.514994	333.18								0.521558	0.812949								0.513883	1.38564								0.521495	3.55035
0.523066	414.848	0.529568	0.097466	0.523321	0.706489	0.522334	0.120818								0.523281	331.827								0.529842	0.802044								0.522168	1.4119								0.529778	3.63496
0.531353	412.798	0.537851	0.042074	0.531608	0.680632	0.530619	0.149936								0.531568	337.229								0.538126	0.795317								0.530453	1.41993								0.538062	3.75993
0.539639	406.181	0.546134	0.031555	0.539895	0.666574	0.538904	0.138311								0.539855	341.276								0.546411	0.815276								0.538738	1.4189								0.546346	3.91629
0.547926	391.619	0.554418	0.051266	0.548182	0.644673	0.547189	0.149059								0.548143	344.465								0.554695	0.842943								0.547023	1.44773								0.554629	4.04011
0.556213	368.843	0.562702	0.070947	0.556468	0.617756	0.555474	0.131581								0.55643	344.056								0.562978	0.838943								0.555308	1.48388								0.562913	4.12167
0.5645	348.223	0.570985	0.066844	0.564755	0.592993	0.56376	0.116157								0.564717	334.396								0.571262	0.841519								0.563593	1.51665								0.571197	4.14548
0.572786	330.89	0.579268	0.059513	0.573042	0.575774	0.572045	0.085801								0.573005	320.227								0.579546	0.860005								0.571878	1.53975								0.57948	4.13094
0.581073	310.55	0.587552	0.079239	0.581329	0.562659	0.58033	0.065988								0.581292	304.095								0.587831	0.841834								0.580163	1.52888								0.587764	4.06961
0.58936	287.582	0.595836	0.081462	0.589616	0.54562	0.588615	0.079271								0.589579	283.244								0.596115	0.798889								0.588448	1.53795								0.596047	3.95888
0.597647	264.216	0.604119	0.082666	0.597903	0.53578	0.5969	0.0882								0.597867	258.425								0.604398	0.777941								0.596733	1.5286								0.604331	3.82262
0.605933	242.939	0.612402	0.068777	0.60619	0.530898	0.605186	0.08141								0.606153	233.099								0.612682	0.738112								0.605018	1.5172								0.612615	3.68721
0.61422	224.082	0.620686	0.067714	0.614477	0.519539	0.613471	0.098069								0.614441	213.469								0.620966	0.689649								0.613303	1.51084								0.620898	3.55288
0.622507	207.431	0.62897	0.08179	0.622764	0.502908	0.621756	0.098777								0.622728	194.793								0.629251	0.659698								0.621588	1.49718								0.629182	3.42828
0.630794	191.617	0.637253	0.087104	0.631051	0.506114	0.630042	0.108853								0.631015	176.505								0.637535	0.615607								0.629873	1.50058								0.637465	3.33854
0.639081	176.643	0.645536	0.083348	0.639338	0.518019	0.638327	0.081623								0.639303	159.234								0.645819	0.572641								0.638158	1.46872								0.645749	3.23945
0.647367	162.088	0.65382	0.084351	0.647625	0.513676	0.646612	0.077199								0.64759	143.212								0.654102	0.517284								0.646443	1.46329								0.654033	3.16596
0.655654	147.617	0.662104	0.090008	0.655912	0.524127	0.654897	0.102032								0.655877	128.432								0.662386	0.470608								0.654728	1.45448								0.662316	3.08673
0.66394	133.772	0.670387	0.083852	0.664199	0.546482	0.663182	0.115297								0.664165	115.114								0.670671	0.413927								0.663013	1.42862								0.6706	3.02093
0.672227	120.733	0.67867	0.076079	0.672486	0.562831	0.671467	0.120201								0.672451	103.252								0.678955	0.363739								0.671298	1.40997								0.678884	2.96599
0.680514	108.577	0.686954	0.077728	0.680773	0.57788	0.679753	0.121605								0.680739	92.3886								0.687239	0.342557								0.679583	1.41329								0.687168	2.91091
0.688801	97.2691	0.695238	0.075539	0.68906	0.591511	0.688038	0.112637								0.689026	83.1338								0.695522	0.307401								0.687868	1.4051								0.695451	2.86359
0.697088	86.6707	0.703521	0.08367	0.697347	0.623125	0.696323	0.100474								0.697313	74.0396								0.703806	0.294899								0.696153	1.38296								0.703735	2.79565
0.705374	77.4783	0.711804	0.086038	0.705634	0.649271	0.704608	0.135386								0.705601	65.7242								0.71209	0.255417								0.704438	1.37596								0.712018	2.76312
0.713661	69.4333	0.720088	0.097969	0.713921	0.674682	0.712893	0.13218								0.713888	58.0183								0.720375	0.236111								0.712723	1.35675								0.720302	2.71326
0.721948	61.2869	0.728372	0.102707	0.722208	0.69753	0.721179	0.108988								0.722175	51.4419								0.728659	0.220142								0.721008	1.33561								0.728586	2.66919
0.730235	54.029	0.736655	0.089641	0.730494	0.713472	0.729464	0.107115								0.730463	45.8495								0.736942	0.212039								0.729293	1.33676								0.736869	2.65681
0.738522	47.5213	0.744938	0.08951	0.738781	0.730001	0.737749	0.118352								0.73875	40.6839								0.745226	0.21078								0.737577	1.32771								0.745153	2.63226
0.746808	41.8045	0.753222	0.08874	0.747068	0.742839	0.746035	0.123851								0.747037	36.0998								0.75351	0.189935								0.745862	1.33462								0.753437	2.59094
0.755095	36.5996	0.761505	0.100866	0.755355	0.784214	0.75432	0.1289								0.755324	31.9349								0.761795	0.164732								0.754148	1.3274								0.76172	2.56436
0.763381	31.9623	0.769789	0.109355	0.763643	0.809632	0.762605	0.119321								0.763612	28.4972								0.770079	0.17036								0.762433	1.31217								0.770004	2.55509
0.771668	27.7323	0.778072	0.098787	0.77193	0.819935	0.77089	0.117318								0.771899	25.6699								0.778363	0.190776								0.770718	1.32099								0.778287	2.53246
0.779955	24.1701	0.786356	0.110035	0.780217	0.837966	0.779175	0.120969								0.780186	22.8946								0.786646	0.17422								0.779003	1.3335								0.786571	2.5116
0.788242	21.0466	0.794639	0.228572	0.788504	0.894642	0.78746	0.128626								0.788474	20.5158								0.79493	0.172467								0.787288	1.32257								0.794855	2.50908
0.796529	18.5267	0.802923	0.63317	0.796791	0.966848	0.795746	0.129593								0.796761	18.4101								0.803215	0.213146								0.795573	1.33306								0.803138	2.48226
0.804815	16.1661	0.811206	1.42816	0.805078	1.04848	0.804031	0.15667								0.805048	16.7725								0.811499	0.213206								0.803858	1.32545								0.811422	2.46107
0.813102	14.192	0.81949	2.49588	0.813365	1.10461	0.812316	0.195523								0.813335	15.1706								0.819783	0.277144								0.812142	1.31393								0.819705	2.44876
0.821389	12.4262	0.827773	3.74022	0.821651	1.16281	0.820601	0.232582								0.821622	13.7767								0.828066	0.386203								0.820427	1.31659								0.827989	2.42816
0.829676	10.9532	0.836057	5.72563	0.829938	1.31148	0.828887	0.28764								0.82991	12.579								0.83635	0.448167								0.828712	1.4162								0.836273	2.39418
0.837962	9.66167	0.84434	11.4499	0.838225	1.37704	0.837172	0.366047								0.838197	11.582								0.844635	0.512086								0.836998	1.68899								0.844556	2.37993
0.846249	8.4766	0.852624	23.2199	0.846512	1.36724	0.845457	0.448317								0.846484	10.7456								0.852919	0.562915								0.845283	1.94257								0.85284	2.37458
0.854536	7.49151	0.860907	33.4316	0.854799	1.35602	0.853742	0.518442								0.854772	9.921								0.861203	0.580382								0.853568	2.17485								0.861124	2.3649
0.862823	6.65242	0.869191	36.3177	0.863086	1.36044	0.862028	0.591076								0.863059	9.19689								0.869487	0.565304								0.861853	2.2881								0.869408	2.32979
0.871109	5.87955	0.877474	38.0035	0.871373	1.31783	0.870313	0.657977								0.871346	8.51379								0.87777	0.568295								0.870138	2.27579								0.877691	2.29656
0.879396	5.15936	0.885757	38.9117	0.87966	1.2834	0.878598	0.705056								0.879633	7.79399								0.886055	0.579399								0.878422	2.22403								0.885975	2.26935
0.887683	4.55862	0.894041	38.3286	0.887947	1.24847	0.886883	0.733275								0.88792	7.18526								0.894339	0.555896								0.886707	2.13905								0.894258	2.25074
0.89597	3.98734	0.902325	36.7489	0.896234	1.22431	0.895168	0.734319								0.896208	6.61164								0.902623	0.539064								0.894992	2.04311								0.902542	2.21027
0.904256	3.528	0.910608	35.0513	0.904521	1.17169	0.903453	0.713774								0.904495	6.08284								0.910907	0.555289								0.903277	1.93077								0.910826	2.18774
0.912543	3.13808	0.918891	33.1335	0.912808	1.14608	0.911739	0.684405								0.912782	5.60522								0.91919	0.551222								0.911562	1.8232								0.919109	2.15719
0.92083	2.81378	0.927175	30.9468	0.921095	1.10383	0.920024	0.661475								0.92107	5.20645								0.927474	0.544756								0.919847	1.72769								0.927393	2.12757
0.929117	2.50731	0.935459	28.5993	0.929382	1.08284	0.928309	0.616067								0.929357	4.78569								0.935759	0.541968								0.928133	1.61168								0.935677	2.09671
0.937403	2.30457	0.943742	26.2082	0.937669	1.05541	0.936594	0.585837								0.937644	4.48293								0.944043	0.516863								0.936418	1.49773								0.94396	2.06283
0.94569	2.07273	0.952025	23.7809	0.945956	1.03258	0.94488	0.559596								0.945931	4.15736								0.952327	0.489903								0.944702	1.41341								0.952244	2.02326
0.953977	1.87358	0.960309	21.3984	0.954243	0.992846	0.953165	0.513121								0.954219	3.84234								0.96061	0.465979								0.952987	1.31251								0.960527	1.98319
0.962264	1.7198	0.968593	19.1015	0.96253	0.971192	0.96145	0.474721								0.962506	3.57295								0.968894	0.476049								0.961272	1.20436								0.968811	1.94989
0.970551	1.59894	0.976876	16.9733	0.970817	0.950457	0.969735	0.436927								0.970793	3.30632								0.977179	0.453402								0.969557	1.10161								0.977095	1.91205
0.978837	1.47971	0.985159	15.0807	0.979104	0.934075	0.978021	0.398336								0.979081	3.09953								0.985463	0.427848								0.977842	1.01008								0.985378	1.87799
0.987124	1.36635	0.993443	13.2661	0.987391	0.906854	0.986306	0.382746								0.987368	2.90405								0.993747	0.404687								0.986127	0.933729								0.993662	1.814
0.99541	1.27875	1.00173	11.5833	0.995677	0.882304	0.994591	0.368428								0.995655	2.71388								1.00203	0.425079								0.994412	0.862467								1.00195	1.8029
1.0037	1.21731	1.01001	10.088	1.00396	0.883032	1.00288	0.35633								1.00394	2.57011								1.01031	0.409523								1.0027	0.796353								1.01023	1.73965
1.01198	1.1572	1.01829	8.71336	1.01225	0.856855	1.01116	0.36299								1.01223	2.44104								1.0186	0.397873								1.01098	0.735545								1.01851	1.691
1.02027	1.10188	1.02658	7.54205	1.02054	0.862437	1.01945	0.345413								1.02052	2.29599								1.02688	0.380374								1.01927	0.676302								1.0268	1.64827
1.02856	1.05773	1.03486	6.60809	1.02883	0.834283	1.02773	0.332527								1.0288	2.17655								1.03517	0.379915								1.02755	0.636576								1.03508	1.60012
1.03684	1.0199	1.04314	5.75373	1.03711	0.795097	1.03602	0.34816								1.03709	2.07006								1.04345	0.389214								1.03584	0.598484								1.04336	1.59318
1.04513	0.987951	1.05143	5.0689	1.0454	0.812079	1.0443	0.356355								1.04538	1.99002								1.05173	0.360142								1.04412	0.559102								1.05165	1.54801
1.05342	0.951675	1.05971	4.52437	1.05369	0.806989	1.05259	0.364332								1.05367	1.9052								1.06002	0.360911								1.05241	0.538465								1.05993	1.48316
1.0617	0.943695	1.068	4.03325	1.06197	0.782944	1.06087	0.377668								1.06195	1.82499								1.0683	0.354889								1.06069	0.525354								1.06821	1.46884
1.06999	0.873306	1.07628	3.62195	1.07026	0.784398	1.06916	0.387763								1.07024	1.76048								1.07659	0.352076								1.06898	0.501184								1.0765	1.4317
1.07828	0.874405	1.08456	3.25271	1.07855	0.753767	1.07744	0.399864								1.07853	1.70995								1.08487	0.349051								1.07726	0.479894								1.08478	1.37403
1.08657	0.863232	1.09285	2.97679	1.08683	0.749978	1.08573	0.407842								1.08682	1.6488								1.09316	0.344465								1.08555	0.472857								1.09307	1.33746
1.09485	0.853334	1.10113	2.72321	1.09512	0.725526	1.09401	0.4289								1.0951	1.59189								1.10144	0.345586								1.09383	0.446018								1.10135	1.31254
1.10314	0.817587	1.10941	2.51114	1.10341	0.738874	1.1023	0.457803								1.10339	1.54528								1.10972	0.340619								1.10212	0.431629								1.10963	1.29158
1.11143	0.804133	1.1177	2.37008	1.1117	0.710559	1.11058	0.477861								1.11168	1.49765								1.11801	0.323138								1.1104	0.43287								1.11792	1.24839
1.11971	0.790099	1.12598	2.20914	1.11998	0.725102	1.11887	0.498188								1.11996	1.44038								1.12629	0.334716								1.11869	0.423383								1.1262	1.22085
1.128	0.784452	1.13426	2.09109	1.12827	0.719962	1.12715	0.511926								1.12825	1.39403								1.13457	0.331733								1.12697	0.410095								1.13448	1.19241
1.13628	0.769781	1.14255	2.03223	1.13656	0.702191	1.13544	0.523209								1.13654	1.36472								1.14286	0.335075								1.13526	0.404643								1.14277	1.16292
1.14457	0.757298	1.15083	1.95488	1.14484	0.685233	1.14373	0.54344								1.14483	1.33306								1.15114	0.328816								1.14354	0.398945								1.15105	1.12944
1.15286	0.748178	1.15911	1.87953	1.15313	0.670635	1.15201	0.567029								1.15311	1.29824								1.15943	0.332797								1.15183	0.390485								1.15934	1.12096
1.16115	0.748579	1.1674	1.80853	1.16142	0.656328	1.1603	0.578634								1.1614	1.299								1.16771	0.334281								1.16011	0.392805								1.16762	1.08284
1.16943	0.736975	1.17568	1.77166	1.1697	0.655439	1.16858	0.589244								1.16969	1.25894								1.17599	0.33147								1.1684	0.391254								1.1759	1.04674
1.17772	0.727761	1.18396	1.71996	1.17799	0.622053	1.17687	0.601669								1.17797	1.22189								1.18428	0.325909								1.17668	0.38218								1.18419	1.04061
1.18601	0.713496	1.19225	1.68093	1.18628	0.632183	1.18515	0.611767								1.18626	1.17943								1.19256	0.346107								1.18497	0.375429								1.19247	1.0257
1.19429	0.692894	1.20053	1.66233	1.19456	0.622657	1.19344	0.626158								1.19455	1.16764								1.20085	0.34487								1.19325	0.381544								1.20075	1.00369
1.20258	0.673464	1.20881	1.62097	1.20285	0.628407	1.20172	0.629883								1.20284	1.14787								1.20913	0.331621								1.20154	0.387081								1.20904	0.972113
1.21087	0.670518	1.2171	1.58301	1.21114	0.617619	1.21001	0.628281								1.21112	1.11984								1.21741	0.320757								1.20982	0.376161								1.21732	0.956024
1.21915	0.669034	1.22538	1.56684	1.21942	0.613567	1.21829	0.633089								1.21941	1.09383								1.2257	0.3264								1.21811	0.368898								1.2256	0.94495
1.22744	0.671285	1.23366	1.55215	1.22771	0.600066	1.22658	0.64012								1.2277	1.07932								1.23398	0.324621								1.22639	0.3674								1.23389	0.918914
1.23573	0.653242	1.24195	1.51258	1.236	0.612461	1.23486	0.636225								1.23599	1.05427								1.24227	0.333875								1.23468	0.370228								1.24217	0.900175
1.24401	0.644751	1.25023	1.50103	1.24429	0.574296	1.24315	0.64022								1.24427	1.03909								1.25055	0.325285								1.24296	0.380126								1.25046	0.889006
1.2523	0.62056	1.25851	1.46898	1.25257	0.580552	1.25143	0.631424								1.25256	1.02451								1.25883	0.323469								1.25125	0.387438								1.25874	0.86724
1.26059	0.621734	1.2668	1.4636	1.26086	0.546723	1.25972	0.632546								1.26085	1.00919								1.26712	0.322808								1.25953	0.384928								1.26702	0.840022
1.26887	0.616986	1.27508	1.44588	1.26915	0.554123	1.268	0.636918								1.26913	0.992279								1.2754	0.334882								1.26782	0.382344								1.27531	0.841223
1.27716	0.607088	1.28337	1.41928	1.27743	0.573328	1.27629	0.631702								1.27742	0.979515								1.28369	0.338383								1.2761	0.379005								1.28359	0.833641
1.28545	0.614613	1.29165	1.37496	1.28572	0.57112	1.28457	0.624004								1.28571	0.952345								1.29197	0.340736								1.28439	0.372854								1.29187	0.804655
1.29373	0.595691	1.29993	1.35916	1.29401	0.555059	1.29286	0.601052								1.294	0.937766								1.30025	0.332245								1.29267	0.375798								1.30016	0.799071
1.30202	0.581246	1.30822	1.33768	1.30229	0.530648	1.30114	0.591061								1.30228	0.935184								1.30854	0.334804								1.30096	0.386601								1.30844	0.777848
1.31031	0.582248	1.3165	1.32679	1.31058	0.53755	1.30943	0.588227								1.31057	0.916249								1.31682	0.341164								1.30924	0.379005								1.31672	0.751458
1.31859	0.576628	1.32478	1.32656	1.31887	0.533148	1.31771	0.573967								1.31886	0.894046								1.32511	0.343572								1.31753	0.353905								1.32501	0.740576
1.32688	0.570953	1.33307	1.31536	1.32716	0.530547	1.326	0.555691								1.32715	0.88285								1.33339	0.333978								1.32581	0.351515								1.33329	0.742172
1.33517	0.584428	1.34135	1.30611	1.33544	0.518955	1.33428	0.565429								1.33543	0.867404								1.34167	0.327152								1.3341	0.358323								1.34157	0.733524
1.34345	0.593458	1.34963	1.28388	1.34373	0.514603	1.34257	0.569226								1.34372	0.852731								1.34996	0.327216								1.34238	0.357706								1.34986	0.723803
1.35174	0.575141	1.35792	1.25248	1.35202	0.5047	1.35085	0.563324								1.35201	0.857066								1.35824	0.334858								1.35067	0.356953								1.35814	0.700034
1.36003	0.555877	1.3662	1.25699	1.3603	0.497778	1.35914	0.546785								1.3603	0.833626								1.36653	0.324767								1.35895	0.357492								1.36643	0.709827
1.36831	0.545233	1.37448	1.24492	1.36859	0.514672	1.36743	0.530303								1.36858	0.812807								1.37481	0.321736								1.36724	0.358755								1.37471	0.704194
1.3766	0.539999	1.38277	1.22845	1.37688	0.515305	1.37571	0.525821								1.37687	0.812651								1.38309	0.315952								1.37552	0.356836								1.38299	0.678743
1.38489	0.533398	1.39105	1.20201	1.38516	0.503043	1.384	0.523188								1.38516	0.816952								1.39138	0.31867								1.38381	0.347704								1.39128	0.671655
1.39318	0.528701	1.39933	1.18954	1.39345	0.480775	1.39228	0.518237								1.39344	0.797951								1.39966	0.303726								1.39209	0.356045								1.39956	0.649502
1.40146	0.535475	1.40762	1.19317	1.40174	0.477661	1.40057	0.508769								1.40173	0.787928								1.40795	0.298965								1.40038	0.370658								1.40784	0.634167
1.40975	0.541204	1.4159	1.18275	1.41003	0.485503	1.40885	0.499441								1.41002	0.786155								1.41623	0.307196								1.40866	0.364512								1.41613	0.631235
1.41803	0.532127	1.42418	1.15746	1.41831	0.485036	1.41714	0.495299								1.4183	0.784024								1.42451	0.296047								1.41695	0.345157								1.42441	0.645413
1.42632	0.512187	1.43247	1.14705	1.4266	0.470383	1.42542	0.490878								1.42659	0.766775								1.4328	0.287972								1.42523	0.346629								1.4327	0.630541
1.43461	0.515216	1.44075	1.15313	1.43489	0.471224	1.43371	0.496194								1.43488	0.749528								1.44108	0.303111								1.43352	0.345307								1.44098	0.622883
1.4429	0.526307	1.44904	1.15283	1.44317	0.46548	1.44199	0.483751								1.44317	0.748436								1.44937	0.31729								1.4418	0.354258								1.44926	0.620263
1.45118	0.50593	1.45732	1.13552	1.45146	0.472602	1.45028	0.480833								1.45145	0.738446								1.45765	0.301925								1.45009	0.354423								1.45755	0.595529
1.45947	0.502565	1.4656	1.12222	1.45975	0.460545	1.45856	0.472532								1.45974	0.729162								1.46593	0.278996								1.45837	0.352296								1.46583	0.596884
1.46775	0.496607	1.47388	1.10353	1.46803	0.466673	1.46685	0.46214								1.46803	0.717595								1.47422	0.27401								1.46666	0.354785								1.47411	0.586663
1.47604	0.480721	1.48217	1.09343	1.47632	0.483452	1.47513	0.466183								1.47632	0.716916								1.4825	0.288652								1.47494	0.356651								1.4824	0.581279
1.48433	0.481141	1.49045	1.09453	1.48461	0.459834	1.48342	0.448778								1.4846	0.704084								1.49079	0.292553								1.48323	0.362174								1.49068	0.585202
1.49262	0.490129	1.49873	1.08353	1.4929	0.44934	1.4917	0.445374								1.49289	0.702168								1.49907	0.279734								1.49151	0.35937								1.49896	0.583132
1.5009	0.471886	1.50702	1.07419	1.50118	0.462221	1.49999	0.443088								1.50118	0.697577								1.50736	0.271138								1.4998	0.359125								1.50725	0.568621
1.50919	0.471042	1.5153	1.05376	1.50947	0.444771	1.50828	0.447215								1.50947	0.677784								1.51564	0.256159								1.50808	0.35713								1.51553	0.56032
1.51748	0.476248	1.52359	1.08041	1.51776	0.428769	1.51656	0.455485								1.51775	0.676619								1.52392	0.257966								1.51637	0.35249								1.52381	0.534618
1.52576	0.473628	1.53187	1.07676	1.52604	0.444925	1.52485	0.451592								1.52604	0.676769								1.53221	0.277175								1.52465	0.347035								1.5321	0.539685
1.53405	0.454975	1.54015	1.06184	1.53433	0.435217	1.53313	0.437469								1.53433	0.678863								1.54049	0.283848								1.53294	0.357288								1.54038	0.543948
1.54234	0.455366	1.54844	1.04978	1.54262	0.43652	1.54141	0.438612								1.54261	0.68285								1.54878	0.269958								1.54122	0.36148								1.54867	0.538256
1.55062	0.456497	1.55672	1.04386	1.5509	0.43714	1.5497	0.43425								1.5509	0.662602								1.55706	0.259783								1.54951	0.353079								1.55695	0.534935
1.55891	0.449488	1.565	1.03689	1.55919	0.418055	1.55799	0.425905								1.55919	0.652683								1.56534	0.266061								1.55779	0.364176								1.56523	0.524158
1.5672	0.451752	1.57329	1.02844	1.56748	0.428883	1.56627	0.429855								1.56748	0.650283								1.57363	0.259494								1.56608	0.354991								1.57352	0.53276
1.57548	0.445182	1.58157	1.02102	1.57576	0.432703	1.57456	0.430736								1.57576	0.644177								1.58191	0.273659								1.57436	0.334787								1.5818	0.52975
1.58377	0.441466	1.58985	1.02854	1.58405	0.425729	1.58284	0.430596								1.58405	0.62874								1.5902	0.287803								1.58265	0.341745								1.59008	0.518643
1.59206	0.433887	1.59814	1.03989	1.59234	0.426585	1.59113	0.424429								1.59234	0.615476								1.59848	0.270479								1.59093	0.341412								1.59837	0.511809
1.60034	0.436753	1.60642	1.02919	1.60062	0.423808	1.59941	0.407126								1.60063	0.614006								1.60676	0.268421								1.59922	0.338778								1.60665	0.499161
1.60863	0.440073	1.61471	1.01067	1.60891	0.421735	1.6077	0.416298								1.60891	0.61348								1.61505	0.265194								1.6075	0.349899								1.61494	0.498498
1.61692	0.43557	1.62299	1.0074	1.6172	0.419331	1.61598	0.418976								1.6172	0.623051								1.62333	0.252899								1.61579	0.350366								1.62322	0.497121
1.6252	0.434517	1.63127	1.0011	1.62549	0.407759	1.62427	0.402708								1.62549	0.612627								1.63162	0.240327								1.62407	0.34986								1.6315	0.491777
1.63349	0.429015	1.63956	0.996965	1.63377	0.411422	1.63255	0.411827								1.63377	0.599624								1.6399	0.247976								1.63236	0.370417								1.63979	0.48784
1.64178	0.423892	1.64784	1.00385	1.64206	0.426412	1.64084	0.406649								1.64206	0.599903								1.64818	0.268941								1.64064	0.356003								1.64807	0.492582
1.65006	0.428515	1.65612	0.99957	1.65035	0.40726	1.64912	0.390172								1.65035	0.596013								1.65647	0.261952								1.64893	0.354537								1.65635	0.500106
1.65835	0.426694	1.6644	0.980384	1.65863	0.399091	1.65741	0.394978								1.65864	0.604526								1.66475	0.260962								1.65721	0.341776								1.66464	0.497003
1.66664	0.426696	1.67269	0.982273	1.66692	0.412637	1.66569	0.398554								1.66692	0.601199								1.67304	0.25655								1.6655	0.35465								1.67292	0.480306
1.67492	0.416992	1.68097	0.97949	1.67521	0.408718	1.67398	0.397936								1.67521	0.582043								1.68132	0.240872								1.67378	0.355218								1.6812	0.476173
1.68321	0.417905	1.68926	0.972575	1.68349	0.3957	1.68226	0.389529								1.6835	0.578967								1.6896	0.25214								1.68207	0.347617								1.68949	0.471438
1.6915	0.425522	1.69754	0.962922	1.69178	0.403884	1.69055	0.409815								1.69179	0.594152								1.69789	0.259318								1.69035	0.361312								1.69777	0.454868
1.69978	0.418441	1.70582	0.956333	1.70007	0.421268	1.69883	0.379836								1.70007	0.595964								1.70617	0.256862								1.69864	0.355941								1.70606	0.457272
1.70807	0.415735	1.71411	0.955077	1.70836	0.420761	1.70712	0.381291								1.70836	0.575838								1.71446	0.246103								1.70692	0.349061								1.71434	0.461204
1.71636	0.42283	1.72239	0.944683	1.71664	0.393068	1.71541	0.386938								1.71665	0.56485								1.72274	0.258158								1.71521	0.362871								1.72262	0.463441
1.72464	0.423763	1.73067	0.94358	1.72493	0.386181	1.72369	0.400821								1.72494	0.5615								1.73102	0.26858								1.72349	0.367359								1.73091	0.466897
1.73293	0.416236	1.73896	0.957443	1.73322	0.40099	1.73198	0.378625								1.73322	0.557499								1.73931	0.242788								1.73178	0.351747								1.73919	0.457055
1.74122	0.399768	1.74724	0.946983	1.7415	0.399534	1.74026	0.373274								1.74151	0.557041								1.74759	0.249926								1.74006	0.366463								1.74747	0.450221
1.74951	0.406299	1.75552	0.928926	1.74979	0.398196	1.74855	0.387002								1.7498	0.552274								1.75588	0.255733								1.74835	0.363909								1.75576	0.445907
1.75779	0.414202	1.76381	0.921698	1.75808	0.40424	1.75683	0.394873								1.75808	0.551544								1.76416	0.256494								1.75663	0.351263								1.76404	0.445083
1.76608	0.40325	1.77209	0.916799	1.76636	0.400922	1.76512	0.372293								1.76637	0.545114								1.77244	0.246162								1.76492	0.346875								1.77232	0.447352
1.77436	0.407849	1.78037	0.920557	1.77465	0.395919	1.7734	0.37222								1.77466	0.524237								1.78073	0.236101								1.7732	0.358384								1.78061	0.440542
1.78265	0.415878	1.78866	0.926415	1.78294	0.388126	1.78169	0.388573								1.78295	0.529814								1.78901	0.243338								1.78149	0.364482								1.78889	0.438194
1.79094	0.399474	1.79694	0.930053	1.79123	0.383376	1.78997	0.377305								1.79123	0.535919								1.7973	0.248146								1.78977	0.345319								1.79717	0.434916
1.79923	0.387999	1.80523	0.931587	1.79951	0.392	1.79826	0.36931								1.79952	0.521584								1.80558	0.250379								1.79806	0.339608								1.80546	0.44274
1.80751	0.395514	1.81351	0.921748	1.8078	0.401332	1.80654	0.369438								1.80781	0.516101								1.81386	0.253887								1.80634	0.351272								1.81374	0.446779
1.8158	0.394657	1.82179	0.904404	1.81609	0.396232	1.81483	0.362289								1.81609	0.518507								1.82215	0.240804								1.81463	0.356505								1.82203	0.432175
1.82409	0.398082	1.83007	0.894149	1.82437	0.398009	1.82311	0.372315								1.82438	0.517758								1.83043	0.222094								1.82291	0.354204								1.83031	0.429065
1.83237	0.399518	1.83836	0.890376	1.83266	0.398799	1.8314	0.358314								1.83267	0.515957								1.83872	0.238528								1.8312	0.352593								1.83859	0.424328
1.84066	0.385149	1.84664	0.890508	1.84095	0.393875	1.83968	0.364564								1.84096	0.51758								1.847	0.255798								1.83948	0.348579								1.84688	0.422128
1.84895	0.386217	1.85493	0.887767	1.84923	0.386904	1.84797	0.370755								1.84924	0.523658								1.85528	0.259349								1.84777	0.350378								1.85516	0.427585
1.85723	0.388966	1.86321	0.893431	1.85752	0.371074	1.85625	0.374414								1.85753	0.521827								1.86357	0.250635								1.85605	0.348649								1.86344	0.430116
1.86552	0.378369	1.87149	0.894555	1.86581	0.371954	1.86454	0.361125								1.86582	0.51314								1.87185	0.232092								1.86434	0.364953								1.87173	0.429874
1.87381	0.370364	1.87978	0.877866	1.8741	0.376581	1.87282	0.364015								1.8741	0.522654								1.88013	0.228288								1.87262	0.350766								1.88001	0.439208
1.88209	0.375749	1.88806	0.872666	1.88238	0.370542	1.88111	0.351943								1.88239	0.514713								1.88842	0.244781								1.88091	0.3715								1.8883	0.443057
1.89038	0.380666	1.89634	0.867427	1.89067	0.375586	1.88939	0.35065								1.89068	0.512822								1.8967	0.242117								1.88919	0.361366								1.89658	0.433812
1.89867	0.381132	1.90463	0.860434	1.89896	0.379992	1.89768	0.343287								1.89897	0.507661								1.90499	0.242386								1.89748	0.368367								1.90486	0.419903
1.90695	0.377676	1.91291	0.862537	1.90724	0.37882	1.90596	0.338432								1.90725	0.497698								1.91327	0.234816								1.90576	0.380959								1.91315	0.405363
1.91524	0.373425	1.92119	0.874335	1.91553	0.378468	1.91425	0.348953								1.91554	0.487301								1.92155	0.225572								1.91405	0.369944								1.92143	0.407626
1.92353	0.375143	1.92948	0.873215	1.92382	0.377538	1.92254	0.348475								1.92383	0.491263								1.92984	0.236911								1.92233	0.367267								1.92971	0.406637
1.93181	0.374101	1.93776	0.868611	1.9321	0.37503	1.93082	0.335283								1.93212	0.499352								1.93812	0.250496								1.93062	0.364365								1.938	0.400566
1.9401	0.386669	1.94604	0.863895	1.94039	0.376466	1.93911	0.344049								1.9404	0.484537								1.94641	0.239829								1.9389	0.362147								1.94628	0.394954
1.94839	0.383278	1.95433	0.845095	1.94868	0.377096	1.94739	0.338023								1.94869	0.482998								1.95469	0.22238								1.94719	0.345113								1.95456	0.395014
1.95667	0.374229	1.96261	0.85774	1.95696	0.374993	1.95568	0.324211								1.95698	0.482246								1.96297	0.227355								1.95547	0.348341								1.96285	0.388653
1.96496	0.383254	1.97089	0.858667	1.96525	0.382892	1.96396	0.321381								1.96527	0.506847								1.97126	0.242056								1.96376	0.366788								1.97113	0.385428
1.97325	0.385955	1.97918	0.849901	1.97354	0.38152	1.97225	0.322012								1.97355	0.485246								1.97954	0.242803								1.97204	0.364568								1.97941	0.390764
1.98153	0.379896	1.98746	0.84469	1.98182	0.370751	1.98053	0.322243								1.98184	0.480517								1.98783	0.228784								1.98033	0.365911								1.9877	0.395795
1.98982	0.377748	1.99575	0.835198	1.99011	0.368388	1.98882	0.330559								1.99013	0.48027								1.99611	0.240611								1.98861	0.383692								1.99598	0.392237
1.99811	0.385234	2.00403	0.82569	1.9984	0.378812	1.9971	0.330556								1.99841	0.479094								2.0044	0.243421								1.9969	0.385114								2.00427	0.387593
2.00639	0.378549	2.01231	0.827468	2.00669	0.382382	2.00539	0.32406								2.0067	0.479658								2.01268	0.249913								2.00518	0.362408								2.01255	0.375981
2.01468	0.376428	2.0206	0.826881	2.01497	0.380701	2.01367	0.324314								2.01499	0.469082								2.02096	0.241273								2.01347	0.360377								2.02083	0.377277
2.02297	0.369956	2.02888	0.816058	2.02326	0.382243	2.02196	0.309505								2.02328	0.466877								2.02925	0.247505								2.02175	0.382838								2.02912	0.379831
2.03125	0.378689	2.03716	0.812319	2.03155	0.378959	2.03024	0.325794								2.03156	0.474394								2.03753	0.237662								2.03004	0.382102								2.0374	0.390757
2.03954	0.384724	2.04545	0.82597	2.03983	0.369031	2.03853	0.336269								2.03985	0.46314								2.04582	0.24442								2.03832	0.365489								2.04568	0.38257
2.04783	0.377045	2.05373	0.830389	2.04812	0.36482	2.04681	0.334887								2.04814	0.472429								2.0541	0.244656								2.04661	0.369689								2.05397	0.371563
2.05612	0.370107	2.06201	0.829849	2.05641	0.368833	2.0551	0.315692								2.05642	0.466825								2.06238	0.237762								2.05489	0.378066								2.06225	0.37952
2.0644	0.366596	2.0703	0.820295	2.06469	0.378227	2.06338	0.31734								2.06471	0.460246								2.07067	0.250569								2.06318	0.366803								2.07054	0.379765
2.07269	0.385606	2.07858	0.818506	2.07298	0.378167	2.07167	0.308361								2.073	0.461628								2.07895	0.241511								2.07146	0.375282								2.07882	0.378048
2.08098	0.389172	2.08686	0.820947	2.08127	0.385587	2.07995	0.318922								2.08129	0.462947								2.08724	0.242298								2.07975	0.36455								2.0871	0.362149
2.08926	0.381797	2.09515	0.813854	2.08956	0.381021	2.08824	0.319837								2.08957	0.465736								2.09552	0.237979								2.08803	0.364239								2.09539	0.339361
2.09755	0.375747	2.10343	0.810387	2.09784	0.37214	2.09653	0.308614								2.09786	0.454308								2.1038	0.229088								2.09632	0.35864								2.10367	0.352314
2.10583	0.375936	2.11171	0.810405	2.10613	0.370607	2.10481	0.317221								2.10615	0.471868								2.11209	0.211204								2.1046	0.370247								2.11195	0.360568
2.11412	0.375855	2.12	0.810514	2.11442	0.373711	2.11309	0.323451								2.11444	0.456937								2.12037	0.235793								2.11288	0.371632								2.12024	0.36625
2.12241	0.379875	2.12828	0.807582	2.1227	0.379701	2.12138	0.325437								2.12272	0.458174								2.12866	0.243111								2.12117	0.375987								2.12852	0.353494
2.13069	0.382241	2.13656	0.807377	2.13099	0.383288	2.12967	0.320227								2.13101	0.45117								2.13694	0.22302								2.12946	0.384905								2.1368	0.362809
2.13898	0.379768	2.14485	0.803961	2.13928	0.380159	2.13795	0.310029								2.1393	0.445129								2.14522	0.217918								2.13774	0.382318								2.14509	0.360202
2.14727	0.373199	2.15313	0.791412	2.14756	0.376489	2.14624	0.29407								2.14758	0.454251								2.15351	0.233697								2.14603	0.37566								2.15337	0.356666
2.15556	0.379169	2.16141	0.787282	2.15585	0.367678	2.15452	0.310348								2.15587	0.452569								2.16179	0.238508								2.15431	0.391356								2.16166	0.35099
2.16384	0.36314	2.1697	0.799069	2.16414	0.360572	2.16281	0.317878								2.16416	0.44033								2.17008	0.229309								2.1626	0.375499								2.16994	0.346541
2.17213	0.36511	2.17798	0.784814	2.17243	0.361899	2.17109	0.309561								2.17245	0.433498								2.17836	0.228863								2.17088	0.365134								2.17822	0.34493
2.18042	0.36956	2.18627	0.784555	2.18071	0.383631	2.17938	0.305916								2.18073	0.437859								2.18664	0.263214								2.17916	0.363723								2.18651	0.336569
2.1887	0.365175	2.19455	0.78256	2.189	0.373514	2.18766	0.307561								2.18902	0.450496								2.19493	0.239786								2.18745	0.372613								2.19479	0.324446
2.19699	0.366988	2.20283	0.773945	2.19729	0.368075	2.19595	0.298889								2.19731	0.470263								2.20321	0.228781								2.19573	0.379067								2.20307	0.307573
2.20528	0.368657	2.21111	0.764925	2.20557	0.364882	2.20423	0.301041								2.2056	0.44174								2.2115	0.240227								2.20402	0.388014								2.21136	0.336838
2.21356	0.367548	2.2194	0.777328	2.21386	0.366211	2.21252	0.29875								2.21388	0.431819								2.21978	0.24861								2.21231	0.384176								2.21964	0.323707
2.22185	0.367721	2.22768	0.775783	2.22215	0.373027	2.2208	0.304707								2.22217	0.427104								2.22806	0.227341								2.22059	0.37664								2.22792	0.326399
2.23014	0.372331	2.23597	0.778662	2.23043	0.376293	2.22909	0.30063								2.23046	0.415717								2.23635	0.227951								2.22888	0.384197								2.23621	0.322109
2.23842	0.366259	2.24425	0.768264	2.23872	0.379792	2.23737	0.30033								2.23875	0.435416								2.24463	0.242669								2.23716	0.39198								2.24449	0.315885
2.24671	0.372414	2.25253	0.784539	2.24701	0.374869	2.24566	0.289598								2.24703	0.45714								2.25291	0.250516								2.24545	0.390017								2.25278	0.330299
2.255	0.364134	2.26082	0.798089	2.25529	0.36628	2.25394	0.285438								2.25532	0.440381								2.2612	0.234499								2.25373	0.387323								2.26106	0.320132
2.26328	0.374216	2.2691	0.75545	2.26358	0.370217	2.26223	0.284941								2.26361	0.419757								2.26948	0.232352								2.26201	0.380859								2.26934	0.340427
2.27157	0.376393	2.27738	0.763408	2.27187	0.368281	2.27051	0.288357								2.27189	0.443804								2.27777	0.259798								2.2703	0.365779								2.27763	0.323203
2.27986	0.368557	2.28567	0.764721	2.28016	0.372312	2.2788	0.290701								2.28018	0.437998								2.28605	0.248315								2.27859	0.379986								2.28591	0.333173
2.28814	0.366867	2.29395	0.741879	2.28844	0.373763	2.28708	0.281172								2.28847	0.432854								2.29433	0.247796								2.28687	0.378798								2.29419	0.333729
2.29643	0.363868	2.30223	0.74469	2.29673	0.368796	2.29537	0.279251								2.29676	0.445914								2.30262	0.242733								2.29516	0.383068								2.30248	0.336332
2.30472	0.364558	2.31052	0.753734	2.30502	0.372204	2.30366	0.271403								2.30504	0.439027								2.3109	0.237964								2.30344	0.375251								2.31076	0.340976
2.313	0.366638	2.3188	0.75683	2.3133	0.381499	2.31194	0.279242								2.31333	0.448112								2.31919	0.231858								2.31173	0.37992								2.31904	0.322516
2.32129	0.368803	2.32708	0.758023	2.32159	0.370495	2.32023	0.282005								2.32162	0.427204								2.32747	0.238851								2.32001	0.375566								2.32733	0.306477
2.32958	0.370876	2.33537	0.747305	2.32988	0.376359	2.32851	0.275999								2.32991	0.420111								2.33575	0.215179								2.32829	0.380028								2.33561	0.308581
2.33786	0.368833	2.34365	0.750183	2.33816	0.363888	2.3368	0.263642								2.33819	0.403333								2.34404	0.237798								2.33658	0.389181								2.34389	0.322001
2.34615	0.364803	2.35194	0.736744	2.34645	0.371254	2.34508	0.255179								2.34648	0.431279								2.35232	0.254366								2.34486	0.386947								2.35218	0.307647
2.35444	0.361034	2.36022	0.72752	2.35474	0.358819	2.35337	0.279442								2.35477	0.440666								2.36061	0.24083								2.35315	0.389427								2.36046	0.287388
2.36272	0.37063	2.3685	0.725638	2.36302	0.363446	2.36165	0.280493								2.36305	0.430903								2.36889	0.236876								2.36144	0.383518								2.36875	0.297586
2.37101	0.337844	2.37678	0.737989	2.37131	0.374992	2.36994	0.281877								2.37134	0.423454								2.37717	0.266737								2.36972	0.381035								2.37703	0.312724
2.3793	0.346772	2.38507	0.74891	2.3796	0.3776	2.37822	0.27976								2.37963	0.438776								2.38546	0.237597								2.37801	0.387498								2.38531	0.297289
2.38759	0.355126	2.39335	0.747991	2.38789	0.373482	2.38651	0.270891								2.38792	0.438207								2.39374	0.24588								2.38629	0.396995								2.3936	0.30814
2.39587	0.356862	2.40164	0.733861	2.39617	0.371504	2.39479	0.26576								2.3962	0.421681								2.40203	0.24011								2.39458	0.394976								2.40188	0.307135
2.40416	0.374241	2.40992	0.737219	2.40446	0.380683	2.40308	0.257502								2.40449	0.404244								2.41031	0.230994								2.40286	0.388368								2.41016	0.306017
2.41244	0.366268	2.4182	0.751002	2.41275	0.360991	2.41136	0.25478								2.41278	0.413829								2.41859	0.240234								2.41114	0.391553								2.41845	0.322148
2.42073	0.369705	2.42649	0.746919	2.42103	0.363979	2.41965	0.253345								2.42107	0.417221								2.42688	0.247569								2.41943	0.398303								2.42673	0.300014
2.42902	0.363078	2.43477	0.74556	2.42932	0.3797	2.42793	0.253723								2.42935	0.424725								2.43516	0.248419								2.42772	0.395345								2.43501	0.301133
2.4373	0.367623	2.44305	0.763328	2.43761	0.372395	2.43622	0.249695								2.43764	0.424493								2.44345	0.24925								2.436	0.39325								2.4433	0.298182
2.44559	0.364698	2.45134	0.774112	2.4459	0.383718	2.4445	0.24055								2.44593	0.430797								2.45173	0.266557								2.44428	0.413864								2.45158	0.282973
2.45388	0.359978	2.45962	0.753206	2.45418	0.368449	2.45279	0.242127								2.45421	0.427692								2.46001	0.261721								2.45257	0.412206								2.45987	0.307899
2.46217	0.359891	2.4679	0.778395	2.46247	0.362448	2.46107	0.251602								2.4625	0.433555								2.4683	0.251823								2.46086	0.400316								2.46815	0.298051
2.47045	0.36288	2.47619	0.771094	2.47076	0.374634	2.46936	0.241245								2.47079	0.429384								2.47658	0.255294								2.46914	0.395863								2.47643	0.291528
2.47874	0.381079	2.48447	0.769431	2.47904	0.37986	2.47764	0.223719								2.47907	0.425429								2.48487	0.25485								2.47743	0.392107								2.48472	0.306704
2.48703	0.367426	2.49275	0.795745	2.48733	0.382233	2.48593	0.225616								2.48736	0.419125								2.49315	0.24939								2.48571	0.390206								2.493	0.302382
2.49531	0.371984	2.50104	0.821762	2.49562	0.377199	2.49422	0.237505								2.49565	0.413779								2.50143	0.248757								2.49399	0.399091								2.50128	0.302621
2.5036	0.361793	2.50932	0.838121	2.5039	0.378191	2.5025	0.245269								2.50394	0.424442								2.50972	0.258348								2.50228	0.396796								2.50957	0.292477
2.51189	0.370091	2.5176	0.852964	2.51219	0.376268	2.51079	0.243143								2.51222	0.433052								2.518	0.243743								2.51057	0.398383								2.51785	0.270875
2.52017	0.360312	2.52589	0.875237	2.52048	0.363654	2.51907	0.233779								2.52051	0.438069								2.52629	0.240482								2.51885	0.411427								2.52613	0.281624
2.52846	0.386213	2.53417	0.897687	2.52876	0.385625	2.52736	0.230655								2.5288	0.430573								2.53457	0.25499								2.52713	0.4091								2.53442	0.273831
2.53675	0.381018	2.54245	0.937272	2.53705	0.387626	2.53564	0.233618								2.53709	0.429846								2.54285	0.26832								2.53542	0.404866								2.5427	0.284106
2.54503	0.366501	2.55074	0.949271	2.54534	0.37556	2.54393	0.233515								2.54537	0.427077								2.55114	0.252318								2.54371	0.401897								2.55099	0.292131
2.55332	0.388924	2.55902	0.980097	2.55362	0.392179	2.55221	0.229329								2.55366	0.432734								2.55942	0.244138								2.55199	0.403281								2.55927	0.278057
2.56161	0.36867	2.56731	1.00427	2.56191	0.378055	2.5605	0.228777								2.56195	0.422339								2.56771	0.243191								2.56027	0.406056								2.56755	0.281838
2.56989	0.365912	2.57559	1.04561	2.5702	0.373133	2.56878	0.232376								2.57024	0.423498								2.57599	0.24164								2.56856	0.402917								2.57584	0.275568
2.57818	0.375563	2.58387	1.05588	2.57849	0.364048	2.57707	0.229493								2.57852	0.416475								2.58427	0.241672								2.57685	0.408414								2.58412	0.268395
2.58647	0.373232	2.59216	1.08239	2.58677	0.380072	2.58535	0.222265								2.58681	0.438755								2.59256	0.235989								2.58513	0.410478								2.5924	0.26243
2.59475	0.388171	2.60044	1.10418	2.59506	0.387359	2.59364	0.218708								2.5951	0.425301								2.60084	0.232029								2.59341	0.408522								2.60069	0.26536
2.60304	0.373571	2.60872	1.13413	2.60335	0.375163	2.60192	0.212804								2.60338	0.423212								2.60913	0.246166								2.6017	0.406827								2.60897	0.266943
2.61133	0.392126	2.61701	1.17496	2.61163	0.380019	2.61021	0.212171								2.61167	0.438641								2.61741	0.258759								2.60998	0.414178								2.61726	0.273799
2.61961	0.375753	2.62529	1.20333	2.61992	0.342864	2.61849	0.212229								2.61996	0.421863								2.62569	0.259748								2.61827	0.423533								2.62554	0.265232
2.6279	0.373664	2.63357	1.21659	2.62821	0.362588	2.62678	0.210447								2.62825	0.441139								2.63398	0.252311								2.62656	0.418544								2.63382	0.251993
2.63619	0.362974	2.64186	1.23603	2.6365	0.363665	2.63506	0.210687								2.63653	0.43805								2.64226	0.252269								2.63484	0.418338								2.64211	0.247313
2.64447	0.372229	2.65014	1.23121	2.64478	0.36956	2.64335	0.209846								2.64482	0.435003								2.65055	0.243318								2.64312	0.415334								2.65039	0.254874
2.65276	0.380052	2.65842	1.23216	2.65307	0.380754	2.65163	0.214512								2.65311	0.422295								2.65883	0.256615								2.65141	0.41338								2.65867	0.246682
2.66105	0.378036	2.66671	1.25484	2.66135	0.389607	2.65992	0.211564								2.6614	0.421696								2.66711	0.269527								2.6597	0.418518								2.66696	0.271456
2.66933	0.360614	2.67499	1.26206	2.66964	0.381221	2.6682	0.203492								2.66968	0.431094								2.6754	0.24728								2.66798	0.417389								2.67524	0.274388
2.67762	0.365396	2.68327	1.28028	2.67793	0.383814	2.67649	0.202946								2.67797	0.447573								2.68368	0.253782								2.67626	0.413601								2.68352	0.274028
2.68591	0.359744	2.69156	1.27283	2.68622	0.381807	2.68478	0.211757								2.68626	0.429761								2.69197	0.252583								2.68455	0.407594								2.69181	0.265066
2.69419	0.388277	2.69984	1.24265	2.6945	0.407914	2.69306	0.20473								2.69455	0.430162								2.70025	0.261554								2.69284	0.410455								2.70009	0.264442
2.70248	0.374362	2.70812	1.23841	2.70279	0.376507	2.70134	0.214731								2.70283	0.451977								2.70853	0.264578								2.70112	0.420406								2.70838	0.277241
2.71077	0.364104	2.71641	1.21209	2.71108	0.366117	2.70963	0.228427								2.71112	0.442688								2.71682	0.259436								2.7094	0.41814								2.71666	0.278804
2.71905	0.369926	2.72469	1.1889	2.71936	0.367821	2.71792	0.223952								2.71941	0.435478								2.7251	0.258092								2.71769	0.409617								2.72494	0.252607
2.72734	0.362022	2.73298	1.16687	2.72765	0.357649	2.7262	0.217152								2.72769	0.44697								2.73339	0.267251								2.72598	0.418563								2.73323	0.25116
2.73563	0.360169	2.74126	1.13243	2.73594	0.361118	2.73449	0.221975								2.73598	0.449075								2.74167	0.266455								2.73426	0.418859								2.74151	0.253032
2.74391	0.390744	2.74954	1.1097	2.74423	0.389769	2.74277	0.215471								2.74427	0.437243								2.74995	0.273792								2.74254	0.402218								2.74979	0.244649
2.7522	0.380046	2.75783	1.10502	2.75251	0.380566	2.75106	0.220903								2.75256	0.462566								2.75824	0.267622								2.75083	0.405981								2.75808	0.254017
2.76049	0.38075	2.76611	1.06054	2.7608	0.364165	2.75934	0.214225								2.76084	0.44468								2.76652	0.267703								2.75911	0.421936								2.76636	0.26461
2.76878	0.381954	2.77439	1.04241	2.76909	0.364414	2.76763	0.205208								2.76913	0.45178								2.77481	0.260182								2.7674	0.420557								2.77464	0.250233
2.77706	0.390771	2.78268	1.02596	2.77737	0.361896	2.77591	0.204547								2.77742	0.45492								2.78309	0.252712								2.77569	0.422264								2.78293	0.246053
2.78535	0.381985	2.79096	1.01675	2.78566	0.364858	2.7842	0.207334								2.78571	0.445697								2.79137	0.250029								2.78397	0.427984								2.79121	0.258991
2.79364	0.379837	2.79924	0.987052	2.79395	0.373712	2.79248	0.202928								2.79399	0.449643								2.79966	0.255993								2.79225	0.425907								2.79949	0.247666
2.80192	0.383923	2.80753	0.964156	2.80223	0.376889	2.80077	0.203267								2.80228	0.457038								2.80794	0.280849								2.80054	0.422213								2.80778	0.242625
2.81021	0.382482	2.81581	0.939013	2.81052	0.397512	2.80905	0.204523								2.81057	0.458063								2.81623	0.273368								2.80883	0.422491								2.81606	0.245968
2.8185	0.394901	2.82409	0.915229	2.81881	0.399175	2.81734	0.202026								2.81885	0.460026								2.82451	0.260255								2.81711	0.424974								2.82435	0.255152
2.82678	0.38558	2.83238	0.894246	2.82709	0.405337	2.82562	0.20102								2.82714	0.461154								2.8328	0.262072								2.82539	0.432734								2.83263	0.249282
2.83507	0.412911	2.84066	0.890113	2.83538	0.367565	2.83391	0.191317								2.83543	0.465567								2.84108	0.258169								2.83368	0.435395								2.84091	0.242783
2.84336	0.394963	2.84894	0.85237	2.84367	0.389749	2.84219	0.189827								2.84371	0.450281								2.84936	0.255058								2.84197	0.43098								2.8492	0.259836
2.85164	0.391103	2.85723	0.842045	2.85195	0.386135	2.85048	0.181945								2.852	0.459682								2.85765	0.259337								2.85025	0.430894								2.85748	0.251427
2.85993	0.395365	2.86551	0.837527	2.86024	0.390699	2.85877	0.184671								2.86029	0.453927								2.86593	0.264871								2.85853	0.430793								2.86576	0.237327
2.86822	0.405239	2.87379	0.822027	2.86853	0.390546	2.86705	0.187583								2.86858	0.453576								2.87422	0.262326								2.86682	0.434854								2.87405	0.233548
2.8765	0.404201	2.88208	0.80578	2.87682	0.399567	2.87534	0.203139								2.87686	0.455251								2.8825	0.259517								2.8751	0.435177								2.88233	0.249532
2.88479	0.393721	2.89036	0.804987	2.8851	0.409831	2.88362	0.210977								2.88515	0.461083								2.89078	0.253783								2.88339	0.435465								2.89061	0.239968
2.89308	0.399281	2.89865	0.804277	2.89339	0.401967	2.89191	0.197386								2.89344	0.466018								2.89907	0.257802								2.89168	0.450157								2.8989	0.23433
2.90136	0.4092	2.90693	0.794557	2.90168	0.412607	2.90019	0.199327								2.90173	0.46567								2.90735	0.269745								2.89996	0.447631								2.90718	0.239776
2.90965	0.393366	2.91521	0.790297	2.90997	0.400865	2.90848	0.197216								2.91001	0.457347								2.91564	0.277555								2.90824	0.427623								2.91547	0.245927
2.91794	0.372914	2.92349	0.772228	2.91825	0.414617	2.91676	0.189865								2.9183	0.468981								2.92392	0.280007								2.91653	0.43542								2.92375	0.248399
2.92622	0.399949	2.93178	0.766271	2.92654	0.40947	2.92505	0.181121								2.92659	0.470087								2.9322	0.270791								2.92482	0.436087								2.93203	0.238753
2.93451	0.413805	2.94006	0.763327	2.93483	0.416397	2.93333	0.183948								2.93487	0.458974								2.94049	0.27008								2.9331	0.437822								2.94032	0.236884
2.9428	0.412493	2.94835	0.752345	2.94311	0.416958	2.94162	0.183461								2.94316	0.459615								2.94877	0.274743								2.94138	0.423332								2.9486	0.2386
2.95108	0.404026	2.95663	0.743612	2.9514	0.409715	2.9499	0.187974								2.95145	0.465168								2.95706	0.279489								2.94967	0.42308								2.95688	0.229557
2.95937	0.414951	2.96491	0.735249	2.95969	0.407837	2.95819	0.190839								2.95974	0.455233								2.96534	0.284725								2.95795	0.434546								2.96517	0.226628
2.96766	0.404553	2.9732	0.734148	2.96797	0.427951	2.96647	0.173095								2.96802	0.449012								2.97362	0.285007								2.96624	0.439053								2.97345	0.24016
2.97594	0.403439	2.98148	0.747972	2.97626	0.421531	2.97476	0.183157								2.97631	0.465009								2.98191	0.282282								2.97452	0.42034								2.98174	0.246489
2.98423	0.402042	2.98976	0.741458	2.98455	0.39259	2.98304	0.18965								2.9846	0.474539								2.99019	0.279778								2.98281	0.433931								2.99002	0.229273
2.99252	0.395298	2.99805	0.75265	2.99283	0.408164	2.99133	0.179666								2.99289	0.472038								2.99848	0.283548								2.9911	0.43007								2.9983	0.220202
3.0008	0.406513	3.00633	0.76844	3.00112	0.415493	2.99961	0.178612								3.00117	0.470849								3.00676	0.283505								2.99938	0.438014								3.00659	0.228276
3.00909	0.40323	3.01461	0.77202	3.00941	0.413263	3.0079	0.173411								3.00946	0.465589								3.01504	0.275416								3.00766	0.433924								3.01487	0.225994
3.01738	0.41868	3.0229	0.757521	3.01769	0.413051	3.01618	0.163185								3.01775	0.468524								3.02333	0.280195								3.01595	0.431644								3.02315	0.227145
3.02566	0.418396	3.03118	0.763315	3.02598	0.409471	3.02447	0.184297								3.02603	0.473033								3.03161	0.290038								3.02423	0.445566								3.03144	0.233302
3.03395	0.413081	3.03946	0.77598	3.03427	0.417308	3.03275	0.177154								3.03432	0.480757								3.0399	0.284579								3.03252	0.443809								3.03972	0.229975
3.04224	0.409398	3.04775	0.787867	3.04256	0.41276	3.04104	0.173868								3.04261	0.493482								3.04818	0.28044								3.0408	0.439311								3.048	0.223571
3.05052	0.405404	3.05603	0.799955	3.05084	0.407781	3.04933	0.177262								3.0509	0.501168								3.05646	0.282498								3.04909	0.433054								3.05629	0.220228
3.05881	0.404242	3.06432	0.812986	3.05913	0.421343	3.05761	0.181812								3.05918	0.508288								3.06475	0.276987								3.05737	0.446564								3.06457	0.231074
3.0671	0.411168	3.0726	0.845953	3.06742	0.406476	3.06589	0.184585								3.06747	0.535429								3.07303	0.277027								3.06566	0.436998								3.07286	0.240327
3.07538	0.421037	3.08088	0.877655	3.0757	0.424042	3.07418	0.183195								3.07576	0.559102								3.08132	0.299404								3.07394	0.433777								3.08114	0.230083
3.08367	0.413105	3.08916	0.897526	3.08399	0.431293	3.08247	0.174113								3.08405	0.56917								3.0896	0.297727								3.08223	0.438239								3.08942	0.216877
3.09196	0.425637	3.09745	0.930907	3.09228	0.439029	3.09075	0.161876								3.09233	0.579543								3.09788	0.285292								3.09051	0.438838								3.09771	0.221011
3.10025	0.437328	3.10573	0.977829	3.10056	0.437006	3.09904	0.169595								3.10062	0.601293								3.10617	0.292132								3.0988	0.426345								3.10599	0.229492
3.10853	0.447859	3.11402	1.03605	3.10885	0.445127	3.10732	0.1614								3.10891	0.643193								3.11445	0.293683								3.10708	0.421091								3.11427	0.225518
3.11682	0.444177	3.1223	1.08792	3.11714	0.459525	3.11561	0.155016								3.1172	0.682585								3.12274	0.301888								3.11537	0.427676								3.12256	0.228293
3.12511	0.44877	3.13058	1.14889	3.12542	0.460937	3.12389	0.157808								3.12548	0.71694								3.13102	0.305053								3.12365	0.419315								3.13084	0.226398
3.13339	0.464684	3.13887	1.23049	3.13371	0.465326	3.13218	0.170286								3.13377	0.7403								3.1393	0.287276								3.13194	0.435157								3.13912	0.227392
3.14168	0.473556	3.14715	1.318	3.142	0.479664	3.14046	0.163172								3.14206	0.783926								3.14759	0.285477								3.14022	0.423318								3.14741	0.228076
3.14997	0.48743	3.15543	1.41282	3.15029	0.532778	3.14875	0.167502								3.15034	0.836235								3.15587	0.288181								3.14851	0.422452								3.15569	0.222783
3.15825	0.499812	3.16372	1.54256	3.15857	0.550049	3.15703	0.172569								3.15863	0.884612								3.16416	0.290397								3.15679	0.431821								3.16398	0.229612
3.16654	0.518874	3.172	1.70225	3.16686	0.569806	3.16532	0.165725								3.16692	0.93357								3.17244	0.289353								3.16508	0.429332								3.17226	0.233895
3.17483	0.544479	3.18028	1.89869	3.17515	0.607746	3.1736	0.160357								3.17521	0.981399								3.18072	0.284657								3.17336	0.430132								3.18054	0.223772
3.18311	0.567686	3.18857	2.14345	3.18343	0.652687	3.18189	0.169933								3.18349	1.0372								3.18901	0.281798								3.18165	0.43057								3.18883	0.204959
3.1914	0.608728	3.19685	2.43345	3.19172	0.713918	3.19017	0.147612								3.19178	1.08922								3.19729	0.290973								3.18993	0.421125								3.19711	0.202397
3.19969	0.641806	3.20513	2.7762	3.20001	0.777127	3.19846	0.161946								3.20007	1.15582								3.20558	0.284892								3.19822	0.430376								3.20539	0.206001
3.20797	0.672645	3.21342	3.21254	3.2083	0.850123	3.20674	0.159979								3.20836	1.21955								3.21386	0.286324								3.2065	0.42709								3.21368	0.201777
3.21626	0.712657	3.2217	3.7778	3.21658	0.927461	3.21503	0.149839								3.21664	1.27897								3.22214	0.290674								3.21479	0.433344								3.22196	0.205748
3.22455	0.753524	3.22998	4.42506	3.22487	1.03011	3.22331	0.150108								3.22493	1.33841								3.23043	0.281542								3.22307	0.43905								3.23024	0.210533
3.23283	0.813245	3.23827	5.22338	3.23316	1.1514	3.2316	0.155014								3.23322	1.38925								3.23871	0.288145								3.23136	0.422567								3.23853	0.201879
3.24112	0.863974	3.24655	6.28797	3.24144	1.30895	3.23989	0.158075								3.2415	1.44803								3.247	0.304423								3.23964	0.4212								3.24681	0.190592
3.24941	0.915343	3.25483	7.58701	3.24973	1.48602	3.24817	0.169274								3.24979	1.49826								3.25528	0.300281								3.24793	0.429194								3.25509	0.193287
3.25769	0.983826	3.26312	9.13392	3.25802	1.68175	3.25645	0.169813								3.25808	1.55252								3.26356	0.298543								3.25621	0.434986								3.26338	0.196777
3.26598	1.03734	3.2714	11.0298	3.2663	1.921	3.26474	0.167548								3.26637	1.61706								3.27185	0.29291								3.2645	0.425257								3.27166	0.199789
3.27427	1.10198	3.27969	13.3471	3.27459	2.18025	3.27303	0.151943								3.27465	1.66384								3.28013	0.290681								3.27278	0.437175								3.27995	0.205715
3.28255	1.1835	3.28797	16.1673	3.28288	2.47874	3.28131	0.144855								3.28294	1.70099								3.28842	0.288068								3.28107	0.419779								3.28823	0.200977
3.29084	1.24639	3.29625	19.4184	3.29116	2.81478	3.2896	0.142049								3.29123	1.74892								3.2967	0.295828								3.28935	0.423449								3.29651	0.195362
3.29913	1.31886	3.30454	22.9309	3.29945	3.17744	3.29788	0.14304								3.29951	1.78816								3.30498	0.302826								3.29764	0.425674								3.3048	0.204656
3.30741	1.39514	3.31282	27.0926	3.30774	3.60383	3.30617	0.138756								3.3078	1.81374								3.31327	0.294765								3.30592	0.421086								3.31308	0.206654
3.3157	1.46185	3.3211	32.519	3.31602	4.0742	3.31445	0.151226								3.31609	1.83775								3.32155	0.297311								3.31421	0.410385								3.32136	0.205211
3.32399	1.53512	3.32939	38.7868	3.32431	4.57564	3.32274	0.162685								3.32438	1.85248								3.32984	0.291964								3.32249	0.405435								3.32965	0.199484
3.33227	1.62015	3.33767	45.6759	3.3326	5.10294	3.33102	0.133711								3.33266	1.86215								3.33812	0.301078								3.33078	0.420879								3.33793	0.191912
3.34056	1.70151	3.34595	53.2264	3.34089	5.67936	3.33931	0.144492								3.34095	1.87331								3.3464	0.288014								3.33906	0.400972								3.34621	0.20014
3.34885	1.76125	3.35424	61.1799	3.34917	6.29716	3.34759	0.146564								3.34924	1.89069								3.35469	0.281636								3.34735	0.416607								3.3545	0.217562
3.35713	1.81844	3.36252	69.5039	3.35746	6.89589	3.35588	0.147671								3.35753	1.90896								3.36297	0.286241								3.35563	0.443777								3.36278	0.203281
3.36542	1.87048	3.3708	78.2719	3.36575	7.52621	3.36416	0.159282								3.36581	1.90358								3.37126	0.276251								3.36392	0.409516								3.37107	0.187924
3.37371	1.92803	3.37909	87.2056	3.37403	8.22259	3.37245	0.153351								3.3741	1.88295								3.37954	0.289991								3.3722	0.412175								3.37935	0.200112
3.38199	1.97995	3.38737	95.9375	3.38232	8.94441	3.38073	0.151224								3.38239	1.87173								3.38782	0.295846								3.38049	0.418696								3.38763	0.198365
3.39028	2.01142	3.39565	105.131	3.39061	9.67315	3.38902	0.142186								3.39067	1.86233								3.39611	0.276857								3.38877	0.414807								3.39592	0.200378
3.39857	2.04241	3.40394	114.432	3.39889	10.4068	3.3973	0.133081								3.39896	1.83104								3.40439	0.274195								3.39706	0.417409								3.4042	0.207092
3.40686	2.06193	3.41222	123.359	3.40718	11.1391	3.40559	0.150671								3.40725	1.78916								3.41268	0.299372								3.40534	0.41433								3.41248	0.192274
3.41514	2.08508	3.4205	132.063	3.41547	11.8631	3.41387	0.135456								3.41554	1.75977								3.42096	0.288038								3.41363	0.40643								3.42077	0.179119
3.42343	2.10254	3.42879	141.113	3.42376	12.5656	3.42216	0.131447								3.42382	1.71762								3.42924	0.284881								3.42191	0.423846								3.42905	0.189682
3.43172	2.10416	3.43707	150.12	3.43204	13.2131	3.43045	0.135584								3.43211	1.674								3.43753	0.278377								3.4302	0.435543								3.43734	0.199548
3.44	2.10475	3.44536	158.535	3.44033	13.7853	3.43873	0.142942								3.4404	1.64373								3.44581	0.28912								3.43848	0.424765								3.44562	0.212844
3.44829	2.09084	3.45364	166.399	3.44862	14.2916	3.44701	0.146192								3.44869	1.59296								3.4541	0.288964								3.44677	0.412177								3.4539	0.219846
3.45657	2.07001	3.46192	173.599	3.4569	14.7553	3.4553	0.143368								3.45697	1.55875								3.46238	0.28191								3.45505	0.417619								3.46219	0.225471
3.46486	2.04321	3.4702	180.283	3.46519	15.1839	3.46359	0.144601								3.46526	1.50017								3.47066	0.273204								3.46334	0.42545								3.47047	0.21847
3.47315	2.01215	3.47849	186.574	3.47348	15.5494	3.47187	0.134327								3.47355	1.44747								3.47895	0.27396								3.47162	0.411624								3.47875	0.221815
3.48144	1.98226	3.48677	192.119	3.48176	15.8218	3.48016	0.143079								3.48183	1.39622								3.48723	0.276499								3.47991	0.405242								3.48704	0.229108
3.48972	1.95541	3.49506	196.723	3.49005	16.0064	3.48844	0.145759								3.49012	1.34932								3.49552	0.304185								3.48819	0.428786								3.49532	0.22869
3.49801	1.92109	3.50334	200.522	3.49834	16.1151	3.49673	0.147767								3.49841	1.29982								3.5038	0.289941								3.49648	0.422511								3.5036	0.230821
3.5063	1.87142	3.51162	203.68	3.50663	16.1462	3.50501	0.139706								3.5067	1.25873								3.51208	0.302115								3.50476	0.427695								3.51189	0.247263
3.51458	1.81771	3.51991	206.063	3.51491	16.0974	3.5133	0.133396								3.51498	1.20269								3.52037	0.2967								3.51305	0.407278								3.52017	0.266915
3.52287	1.7553	3.52819	207.49	3.5232	15.9568	3.52158	0.141427								3.52327	1.14624								3.52865	0.284508								3.52133	0.418271								3.52846	0.268991
3.53116	1.71151	3.53647	208.628	3.53149	15.7544	3.52987	0.135827								3.53156	1.11177								3.53694	0.257307								3.52962	0.42522								3.53674	0.283544
3.53944	1.66142	3.54476	209.333	3.53977	15.489	3.53815	0.136478								3.53985	1.05675								3.54522	0.266814								3.5379	0.418735								3.54502	0.29798
3.54773	1.60737	3.55304	209.565	3.54806	15.1389	3.54644	0.139021								3.54813	1.01249								3.5535	0.274539								3.54619	0.407096								3.55331	0.29725
3.55602	1.563	3.56132	209.375	3.55635	14.7528	3.55472	0.1521								3.55642	0.97912								3.56179	0.30099								3.55447	0.396251								3.56159	0.306971
3.5643	1.50742	3.56961	208.745	3.56463	14.3029	3.56301	0.142191								3.56471	0.927782								3.57007	0.266502								3.56276	0.402076								3.56987	0.317419
3.57259	1.45023	3.57789	207.788	3.57292	13.7955	3.57129	0.128995								3.573	0.8867								3.57836	0.301621								3.57104	0.415883								3.57816	0.325606
3.58088	1.40199	3.58617	206.477	3.58121	13.2727	3.57958	0.134252								3.58128	0.864486								3.58664	0.303479								3.57933	0.404208								3.58644	0.34116
3.58916	1.34265	3.59446	204.914	3.58949	12.7326	3.58786	0.144804								3.58957	0.832497								3.59492	0.292967								3.58761	0.41739								3.59472	0.34647
3.59745	1.29807	3.60274	203.152	3.59778	12.1984	3.59615	0.138587								3.59786	0.796342								3.60321	0.284728								3.5959	0.401386								3.60301	0.369257
3.60574	1.24844	3.61103	201.146	3.60607	11.6399	3.60443	0.143298								3.60614	0.777602								3.61149	0.271147								3.60418	0.396605								3.61129	0.393122
3.61402	1.19621	3.61931	198.956	3.61436	11.0167	3.61272	0.149454								3.61443	0.74813								3.61978	0.269433								3.61247	0.410699								3.61958	0.392859
3.62231	1.1549	3.62759	196.548	3.62264	10.3976	3.621	0.150052								3.62272	0.707249								3.62806	0.253358								3.62075	0.416799								3.62786	0.409546
3.6306	1.10613	3.63587	194.049	3.63093	9.78469	3.62929	0.119494								3.63101	0.681572								3.63634	0.293061								3.62904	0.402589								3.63614	0.408601
3.63888	1.06133	3.64416	191.324	3.63922	9.18016	3.63758	0.134103								3.63929	0.65743								3.64463	0.282251								3.63732	0.401085								3.64443	0.412354
3.64717	1.02383	3.65244	188.525	3.6475	8.59227	3.64586	0.12824								3.64758	0.633782								3.65291	0.242689								3.64561	0.400607								3.65271	0.42033
3.65546	0.991584	3.66073	185.696	3.65579	8.02979	3.65415	0.123437								3.65587	0.617283								3.6612	0.280221								3.65389	0.408511								3.66099	0.411858
3.66374	0.958527	3.66901	182.901	3.66408	7.48489	3.66243	0.123816								3.66416	0.611751								3.66948	0.288952								3.66218	0.410398								3.66928	0.421982
3.67203	0.903804	3.67729	179.856	3.67236	6.96329	3.67072	0.127512								3.67244	0.600219								3.67776	0.291824								3.67046	0.398332								3.67756	0.417609
3.68032	0.854962	3.68558	176.696	3.68065	6.50332	3.679	0.137508								3.68073	0.549021								3.68605	0.293398								3.67875	0.391759								3.68584	0.412666
3.6886	0.828461	3.69386	173.341	3.68894	6.03994	3.68729	0.128038								3.68902	0.557543								3.69433	0.29897								3.68703	0.391784								3.69413	0.41358
3.69689	0.81062	3.70214	170.054	3.69722	5.58999	3.69557	0.13126								3.6973	0.522209								3.70262	0.260543								3.69532	0.402246								3.70241	0.415954
3.70518	0.776776	3.71043	166.57	3.70551	5.15068	3.70386	0.119216								3.70559	0.52004								3.7109	0.275175								3.7036	0.407422								3.71069	0.391083
3.71346	0.73361	3.71871	163.035	3.7138	4.75451	3.71214	0.125065								3.71388	0.515553								3.71918	0.269747								3.71189	0.406782								3.71898	0.392193
3.72175	0.703273	3.72699	159.507	3.72209	4.37416	3.72043	0.111378								3.72217	0.50245								3.72747	0.284216								3.72017	0.409626								3.72726	0.391775
3.73004	0.682985	3.73528	155.989	3.73037	4.0297	3.72871	0.105203								3.73045	0.49261								3.73575	0.281972								3.72846	0.399362								3.73555	0.365003
3.73833	0.670226	3.74356	152.38	3.73866	3.70588	3.737	0.10579								3.73874	0.455142								3.74404	0.293081								3.73674	0.395031								3.74383	0.361901
3.74661	0.645135	3.75184	148.875	3.74695	3.40596	3.74528	0.127493								3.74703	0.458221								3.75232	0.289922								3.74503	0.389793								3.75211	0.359943
3.7549	0.631683	3.76013	144.899	3.75523	3.16658	3.75357	0.132344								3.75531	0.443712								3.7606	0.281583								3.75331	0.403047								3.7604	0.351623
3.76319	0.609442	3.76841	140.865	3.76352	2.94057	3.76185	0.144684								3.7636	0.435808								3.76889	0.28423								3.7616	0.40032								3.76868	0.347866
3.77147	0.591532	3.77669	136.714	3.77181	2.73224	3.77014	0.130298								3.77189	0.435154								3.77717	0.294594								3.76988	0.391202								3.77696	0.323488
3.77976	0.567569	3.78498	132.412	3.7801	2.51697	3.77842	0.121324								3.78018	0.420689								3.78546	0.281243								3.77817	0.391826								3.78525	0.318864
3.78804	0.536176	3.79326	128.347	3.78838	2.33439	3.78671	0.119144								3.78846	0.427584								3.79374	0.275241								3.78645	0.396611								3.79353	0.319042
3.79633	0.517649	3.80154	123.931	3.79667	2.16202	3.79499	0.118549								3.79675	0.392294								3.80202	0.273789								3.79474	0.40818								3.80181	0.304452
3.80462	0.509538	3.80983	119.342	3.80496	2.01945	3.80328	0.127238								3.80504	0.39609								3.81031	0.267254								3.80302	0.417092								3.8101	0.293231
3.81291	0.50561	3.81811	114.752	3.81324	1.88851	3.81156	0.135645								3.81332	0.404227								3.81859	0.260847								3.81131	0.393666								3.81838	0.293029
3.82119	0.492025	3.8264	110.369	3.82153	1.77022	3.81985	0.144364								3.82161	0.388914								3.82688	0.270132								3.81959	0.388329								3.82667	0.284127
3.82948	0.479416	3.83468	106.209	3.82982	1.65523	3.82814	0.131388								3.8299	0.409175								3.83516	0.278111								3.82788	0.396957								3.83495	0.285982
3.83777	0.459271	3.84296	101.512	3.8381	1.55545	3.83642	0.141435								3.83819	0.389107								3.84344	0.277151								3.83616	0.396304								3.84323	0.278027
3.84605	0.430996	3.85125	96.8677	3.84639	1.47149	3.84471	0.142375								3.84647	0.385555								3.85173	0.27125								3.84445	0.393726								3.85152	0.261603
3.85434	0.433814	3.85953	92.1573	3.85468	1.35693	3.85299	0.156065								3.85476	0.385819								3.86001	0.280953								3.85273	0.402213								3.8598	0.26283
3.86263	0.423373	3.86781	87.0582	3.86296	1.27537	3.86128	0.155623								3.86305	0.388717								3.8683	0.282421								3.86102	0.395554								3.86808	0.270821
3.87091	0.406727	3.8761	82.2806	3.87125	1.22895	3.86956	0.158305								3.87134	0.389831								3.87658	0.274266								3.8693	0.411444								3.87637	0.240464
3.8792	0.413831	3.88438	77.3962	3.87954	1.17771	3.87785	0.157997								3.87962	0.375909								3.88486	0.278913								3.87759	0.405485								3.88465	0.243536
3.88749	0.408517	3.89266	72.5526	3.88782	1.1221	3.88613	0.15848								3.88791	0.365157								3.89315	0.282061								3.88587	0.391467								3.89294	0.22531
3.89577	0.358379	3.90095	68.2429	3.89611	1.06529	3.89442	0.172795								3.8962	0.383924								3.90143	0.266813								3.89416	0.393926								3.90122	0.230057
3.90406	0.372109	3.90923	63.9867	3.9044	1.00662	3.9027	0.182397								3.90449	0.362227								3.90972	0.256186								3.90244	0.396502								3.9095	0.227119
3.91235	0.37679	3.91751	59.2907	3.91269	0.960632	3.91099	0.194879								3.91277	0.354687								3.918	0.246227								3.91073	0.392421								3.91779	0.208526
3.92063	0.375206	3.9258	54.9977	3.92097	0.921913	3.91927	0.200277								3.92106	0.354827								3.92628	0.255604								3.91901	0.380126								3.92607	0.199708
3.92892	0.369782	3.93408	50.9496	3.92926	0.870295	3.92756	0.210093								3.92935	0.361982								3.93457	0.268384								3.9273	0.383052								3.93435	0.206616
3.93721	0.357812	3.94236	46.8694	3.93755	0.845287	3.93584	0.215175								3.93763	0.365811								3.94285	0.274771								3.93558	0.393694								3.94264	0.203149
3.94549	0.350222	3.95065	42.9737	3.94583	0.813893	3.94413	0.218578								3.94592	0.381335								3.95114	0.268534								3.94387	0.381382								3.95092	0.178065
3.95378	0.351559	3.95893	39.4547	3.95412	0.785408	3.95241	0.232381								3.95421	0.366195								3.95942	0.275945								3.95215	0.384583								3.9592	0.200282
3.96207	0.354151	3.96721	35.9522	3.96241	0.758859	3.9607	0.246081								3.9625	0.382262								3.9677	0.282225								3.96044	0.398153								3.96749	0.208023
3.97035	0.361377	3.9755	32.7528	3.9707	0.736279	3.96898	0.263438								3.97078	0.375497								3.97599	0.283227								3.96872	0.40395								3.97577	0.206633
3.97864	0.339057	3.98378	29.8496	3.97898	0.702624	3.97727	0.271414								3.97907	0.366357								3.98427	0.262384								3.97701	0.400557								3.98406	0.207987
3.98693	0.346571	3.99207	26.9123	3.98727	0.677478	3.98556	0.271016								3.98736	0.367291								3.99256	0.261489								3.98529	0.395272								3.99234	0.19734
3.99521	0.343182	4.00035	24.2262	3.99555	0.670338	3.99384	0.286946								3.99565	0.368639								4.00084	0.292227								3.99358	0.394199								4.00062	0.181476
4.0035	0.337983	4.00863	21.9511	4.00384	0.647595	4.00213	0.302766								4.00393	0.38617								4.00912	0.26851								4.00186	0.391798								4.00891	0.195575
4.01179	0.340399	4.01692	19.734	4.01213	0.622391	4.01041	0.304443								4.01222	0.385266								4.01741	0.25983								4.01015	0.390504								4.01719	0.17956
4.02007	0.340023	4.0252	17.552	4.02042	0.61881	4.0187	0.313863								4.02051	0.376146								4.02569	0.25705								4.01843	0.388984								4.02547	0.193028
4.02836	0.348384	4.03348	15.627	4.0287	0.608159	4.02698	0.331997								4.02879	0.355858								4.03398	0.267751								4.02672	0.392345								4.03376	0.18923
4.03665	0.314138	4.04177	13.942	4.03699	0.599828	4.03527	0.345503								4.03708	0.414406								4.04226	0.273558								4.035	0.397685								4.04204	0.183086
4.04493	0.320927	4.05005	12.4945	4.04528	0.58337	4.04355	0.343912								4.04537	0.400606								4.05054	0.261459								4.04329	0.389482								4.05032	0.17326
4.05322	0.336772	4.05833	11.2027	4.05356	0.567108	4.05184	0.334049								4.05366	0.365982								4.05883	0.273405								4.05157	0.381172								4.05861	0.174075
4.06151	0.336681	4.06662	10.0311	4.06185	0.564573	4.06012	0.33916								4.06194	0.399129								4.06711	0.261266								4.05986	0.38071								4.06689	0.178766
4.0698	0.329914	4.0749	8.90218	4.07014	0.539341	4.06841	0.353211								4.07023	0.394019								4.0754	0.285064								4.06814	0.384716								4.07517	0.171565
4.07808	0.330204	4.08318	7.90374	4.07843	0.542556	4.07669	0.353439								4.07852	0.400344								4.08368	0.264458								4.07643	0.386564								4.08346	0.181184
4.08637	0.328641	4.09147	7.04145	4.08671	0.568081	4.08498	0.356083								4.08681	0.396064								4.09196	0.271269								4.08471	0.394541								4.09174	0.173854
4.09466	0.311729	4.09975	6.29168	4.095	0.532568	4.09326	0.359815								4.09509	0.39559								4.10025	0.263645								4.093	0.38722								4.10003	0.16874
4.10294	0.31539	4.10803	5.62558	4.10329	0.511256	4.10155	0.352892								4.10338	0.388466								4.10853	0.265724								4.10128	0.381268								4.10831	0.150168
4.11123	0.324236	4.11632	5.02398	4.11157	0.502761	4.10983	0.349367								4.11167	0.379442								4.11682	0.259848								4.10957	0.391048								4.11659	0.16289
4.11951	0.330801	4.1246	4.54268	4.11986	0.498237	4.11812	0.342884								4.11995	0.400024								4.1251	0.253467								4.11785	0.393836								4.12488	0.165183
4.1278	0.323275	4.13288	4.08974	4.12815	0.492389	4.1264	0.337535								4.12824	0.381068								4.13338	0.269591								4.12614	0.392279								4.13316	0.165212
4.13609	0.307593	4.14117	3.67973	4.13643	0.500112	4.13469	0.334747								4.13653	0.389544								4.14167	0.281864								4.13442	0.382129								4.14144	0.170248
4.14438	0.306224	4.14945	3.33312	4.14472	0.510769	4.14297	0.327305								4.14482	0.383809								4.14995	0.274908								4.14271	0.385929								4.14973	0.153122
4.15266	0.307571	4.15773	3.03636	4.15301	0.489586	4.15126	0.322614								4.1531	0.393563								4.15824	0.258271								4.15099	0.38721								4.15801	0.150688
4.16095	0.310779	4.16602	2.77919	4.16129	0.519412	4.15954	0.327219								4.16139	0.384414								4.16652	0.274652								4.15928	0.394805								4.16629	0.152633
4.16924	0.315515	4.1743	2.54683	4.16958	0.485163	4.16783	0.322622								4.16968	0.38178								4.1748	0.27602								4.16756	0.410724								4.17458	0.16131
4.17752	0.307541	4.18259	2.31926	4.17787	0.504663	4.17611	0.309225								4.17797	0.383502								4.18309	0.268377								4.17585	0.404724								4.18286	0.151554
4.18581	0.313181	4.19087	2.13125	4.18616	0.499257	4.1844	0.295356								4.18625	0.363958								4.19137	0.271178								4.18413	0.394499								4.19114	0.145438
4.1941	0.310864	4.19915	1.97375	4.19444	0.501222	4.19268	0.278039								4.19454	0.369685								4.19966	0.270184								4.19242	0.389264								4.19943	0.16131
4.20238	0.304055	4.20744	1.83823	4.20273	0.475764	4.20097	0.273393								4.20283	0.382299								4.20794	0.271622								4.2007	0.389256								4.20771	0.172279
4.21067	0.301384	4.21572	1.72494	4.21102	0.493474	4.20925	0.26466								4.21111	0.362908								4.21622	0.270475								4.20899	0.396821								4.216	0.159688
4.21896	0.309012	4.224	1.61261	4.2193	0.504562	4.21754	0.258476								4.2194	0.361532								4.22451	0.2837								4.21727	0.397597								4.22428	0.152289
4.22724	0.321144	4.23229	1.52869	4.22759	0.458526	4.22583	0.256882								4.22769	0.373098								4.23279	0.282642								4.22556	0.390444								4.23256	0.158421
4.23553	0.316105	4.24057	1.43984	4.23588	0.474752	4.23411	0.253951								4.23598	0.366925								4.24108	0.277226								4.23384	0.380504								4.24085	0.160581
4.24382	0.307033	4.24885	1.36272	4.24416	0.472381	4.2424	0.22999								4.24426	0.358355								4.24936	0.28038								4.24213	0.377629								4.24913	0.163521
4.2521	0.307161	4.25714	1.29903	4.25245	0.479386	4.25068	0.223948								4.25255	0.35089								4.25764	0.281621								4.25041	0.381862								4.25741	0.159916
4.26039	0.322145	4.26542	1.22453	4.26074	0.474423	4.25897	0.205142								4.26084	0.332297								4.26593	0.275344								4.2587	0.371655								4.2657	0.146166
4.26868	0.31299	4.2737	1.16169	4.26903	0.469173	4.26725	0.199329								4.26912	0.34784								4.27421	0.271027								4.26698	0.384932								4.27398	0.147247
4.27696	0.308645	4.28199	1.11098	4.27731	0.475059	4.27554	0.18616								4.27741	0.362664								4.2825	0.268277								4.27527	0.390439								4.28227	0.146152
4.28525	0.307345	4.29027	1.08473	4.2856	0.471323	4.28382	0.17247								4.2857	0.358999								4.29078	0.271417								4.28355	0.380459								4.29055	0.139759
4.29354	0.314703	4.29855	1.04157	4.29389	0.475877	4.29211	0.181771								4.29399	0.347576								4.29906	0.2744								4.29184	0.375965								4.29883	0.139622
4.30182	0.296935	4.30684	1.01786	4.30217	0.461005	4.30039	0.196022								4.30227	0.349673								4.30735	0.281717								4.30012	0.383293								4.30712	0.142877
4.31011	0.309838	4.31512	0.971777	4.31046	0.441185	4.30868	0.189359								4.31056	0.350663								4.31563	0.28424								4.30841	0.388686								4.3154	0.129492
4.3184	0.314504	4.3234	0.934296	4.31875	0.463697	4.31696	0.165375								4.31885	0.342347								4.32392	0.274114								4.31669	0.382693								4.32368	0.132196
4.32668	0.307432	4.33169	0.913969	4.32703	0.451568	4.32525	0.166002								4.32714	0.349251								4.3322	0.273979								4.32498	0.366246								4.33197	0.128083
4.33497	0.287927	4.33997	0.868323	4.33532	0.456001	4.33353	0.172327								4.33542	0.335646								4.34048	0.268724								4.33326	0.371317								4.34025	0.132981
4.34326	0.31266	4.34825	0.844767	4.34361	0.471976	4.34182	0.160176								4.34371	0.333579								4.34877	0.255371								4.34155	0.377845								4.34854	0.132129
4.35154	0.28202	4.35654	0.831216	4.35189	0.467191	4.3501	0.156867								4.352	0.340609								4.35705	0.254362								4.34983	0.372019								4.35682	0.141424
4.35983	0.306106	4.36482	0.821772	4.36018	0.44249	4.35839	0.157101								4.36029	0.323902								4.36534	0.260002								4.35812	0.372592								4.3651	0.129803
4.36812	0.300111	4.3731	0.816391	4.36847	0.464265	4.36667	0.161606								4.36857	0.323208								4.37362	0.252239								4.3664	0.367413								4.37339	0.118088
4.37641	0.310643	4.38139	0.786025	4.37676	0.457647	4.37496	0.153744								4.37686	0.323489								4.3819	0.251601								4.37469	0.367597								4.38167	0.122387
4.38469	0.303699	4.38967	0.766171	4.38504	0.43581	4.38324	0.162421								4.38515	0.323245								4.39019	0.261168								4.38297	0.380915								4.38995	0.130278
4.39298	0.296189	4.39796	0.752324	4.39333	0.453365	4.39153	0.156913								4.39344	0.319325								4.39847	0.264243								4.39126	0.372736								4.39824	0.137118
4.40127	0.303611	4.40624	0.738848	4.40162	0.43275	4.39982	0.154168								4.40172	0.335649								4.40676	0.270345								4.39954	0.380373								4.40652	0.125379
4.40955	0.301503	4.41452	0.72446	4.4099	0.435779	4.4081	0.153417								4.41001	0.31537								4.41504	0.270009								4.40783	0.376781								4.4148	0.132036
4.41784	0.294142	4.42281	0.725338	4.41819	0.445792	4.41639	0.147514								4.4183	0.312503								4.42332	0.258382								4.41611	0.370209								4.42309	0.148388
4.42613	0.299935	4.43109	0.710895	4.42648	0.456947	4.42467	0.15124								4.42658	0.305679								4.43161	0.259531								4.4244	0.381915								4.43137	0.139334
4.43441	0.290824	4.43937	0.712759	4.43476	0.441452	4.43296	0.147782								4.43487	0.303503								4.43989	0.270963								4.43268	0.359911								4.43966	0.129443
4.4427	0.294892	4.44766	0.701718	4.44305	0.440572	4.44124	0.152532								4.44316	0.305372								4.44818	0.272937								4.44097	0.357562								4.44794	0.137308
4.45099	0.286306	4.45594	0.683359	4.45134	0.448955	4.44953	0.138556								4.45144	0.302923								4.45646	0.266454								4.44925	0.353629								4.45622	0.133834
4.45927	0.283606	4.46422	0.668137	4.45962	0.46044	4.45781	0.151265								4.45973	0.312948								4.46474	0.253891								4.45754	0.356497								4.46451	0.131286
4.46756	0.282227	4.47251	0.662813	4.46791	0.453613	4.4661	0.145377								4.46802	0.310144								4.47303	0.261573								4.46582	0.367063								4.47279	0.133386
4.47584	0.285565	4.48079	0.663625	4.4762	0.465757	4.47438	0.152309								4.47631	0.300782								4.48131	0.2746								4.47411	0.363992								4.48107	0.141182
4.48413	0.297547	4.48907	0.657164	4.48449	0.460424	4.48267	0.167757								4.48459	0.316127								4.4896	0.265953								4.48239	0.364201								4.48936	0.119187
4.49242	0.293506	4.49736	0.642176	4.49277	0.452947	4.49095	0.158225								4.49288	0.307011								4.49788	0.260073								4.49068	0.372014								4.49764	0.105094
4.50071	0.294621	4.50564	0.644288	4.50106	0.443081	4.49924	0.13894								4.50117	0.299642								4.50616	0.257986								4.49896	0.372973								4.50592	0.12192
4.50899	0.283326	4.51393	0.639919	4.50935	0.445464	4.50752	0.145806								4.50946	0.293976								4.51445	0.251485								4.50725	0.352107								4.51421	0.132365
4.51728	0.282002	4.52221	0.618677	4.51763	0.438509	4.51581	0.129534								4.51774	0.290695								4.52273	0.251668								4.51553	0.364942								4.52249	0.135483
4.52557	0.276373	4.53049	0.607542	4.52592	0.447408	4.52409	0.132994								4.52603	0.285548								4.53102	0.245061								4.52382	0.374366								4.53078	0.128197
4.53385	0.281474	4.53878	0.608981	4.53421	0.433061	4.53238	0.138596								4.53432	0.283113								4.5393	0.249478								4.5321	0.373259								4.53906	0.120082
4.54214	0.294163	4.54706	0.616533	4.54249	0.425943	4.54066	0.134693								4.5426	0.292707								4.54758	0.265202								4.54039	0.38647								4.54734	0.120866
4.55043	0.284446	4.55534	0.613489	4.55078	0.439898	4.54895	0.12859								4.55089	0.303313								4.55587	0.25684								4.54867	0.378909								4.55563	0.121576
4.55871	0.266525	4.56363	0.603438	4.55907	0.429626	4.55723	0.133494								4.55918	0.312774								4.56415	0.252997								4.55696	0.388415								4.56391	0.121376
4.567	0.274388	4.57191	0.600552	4.56736	0.43257	4.56552	0.146299								4.56747	0.291339								4.57244	0.266726								4.56524	0.378776								4.57219	0.124081
4.57529	0.287212	4.58019	0.588631	4.57564	0.428935	4.57381	0.147546								4.57575	0.289404								4.58072	0.264225								4.57353	0.368321								4.58048	0.124889
4.58357	0.283191	4.58848	0.569119	4.58393	0.426519	4.58209	0.138471								4.58404	0.29293								4.589	0.264636								4.58181	0.364958								4.58876	0.123194
4.59186	0.284975	4.59676	0.578725	4.59222	0.437993	4.59037	0.145862								4.59233	0.300226								4.59729	0.269097								4.5901	0.358205								4.59704	0.119028
4.60015	0.277818	4.60504	0.593496	4.6005	0.443552	4.59866	0.127098								4.60062	0.30637								4.60557	0.271877								4.59838	0.350849								4.60533	0.119124
4.60843	0.275387	4.61333	0.587519	4.60879	0.433281	4.60695	0.126724								4.6089	0.297029								4.61386	0.266063								4.60667	0.355986								4.61361	0.119983
4.61672	0.276578	4.62161	0.574497	4.61708	0.424838	4.61523	0.141859								4.61719	0.299943								4.62214	0.26138								4.61495	0.382245								4.62189	0.117358
4.62501	0.273869	4.62989	0.563662	4.62537	0.423484	4.62352	0.132059								4.62548	0.30356								4.63042	0.263998								4.62324	0.369727								4.63018	0.11587
4.63329	0.283136	4.63818	0.573899	4.63365	0.425073	4.6318	0.126609								4.63377	0.290348								4.63871	0.259217								4.63152	0.345548								4.63846	0.116381
4.64158	0.273275	4.64646	0.579973	4.64194	0.419193	4.64009	0.126556								4.64205	0.283914								4.64699	0.264303								4.63981	0.36474								4.64675	0.128396
4.64987	0.261411	4.65474	0.567729	4.65022	0.407287	4.64837	0.141327								4.65034	0.290651								4.65528	0.261816								4.64809	0.35382								4.65503	0.141114
4.65815	0.268179	4.66303	0.569277	4.65851	0.420673	4.65666	0.144206								4.65863	0.29607								4.66356	0.251593								4.65638	0.362288								4.66331	0.142277
4.66644	0.272196	4.67131	0.565615	4.6668	0.437136	4.66494	0.129468								4.66691	0.296304								4.67184	0.254806								4.66466	0.355742								4.6716	0.123091
4.67473	0.27789	4.67959	0.559646	4.67509	0.433656	4.67323	0.14965								4.6752	0.298475								4.68013	0.257009								4.67295	0.36614								4.67988	0.104825
4.68301	0.284104	4.68788	0.559081	4.68337	0.424079	4.68151	0.175695								4.68349	0.300617								4.68841	0.260546								4.68123	0.361802								4.68816	0.11726
4.6913	0.283338	4.69616	0.553177	4.69166	0.425123	4.6898	0.145838								4.69177	0.292623								4.6967	0.269851								4.68952	0.354763								4.69645	0.126558
4.69959	0.279185	4.70444	0.550797	4.69995	0.425804	4.69808	0.144399								4.70006	0.281368								4.70498	0.269218								4.6978	0.37275								4.70473	0.127188
4.70787	0.282315	4.71273	0.543254	4.70823	0.430276	4.70637	0.139399								4.70835	0.281737								4.71326	0.25798								4.70609	0.372007								4.71302	0.123326
4.71616	0.28862	4.72101	0.535846	4.71652	0.437101	4.71465	0.149318								4.71664	0.281238								4.72155	0.252247								4.71437	0.373726								4.7213	0.118777
4.72445	0.275927	4.7293	0.538353	4.72481	0.441148	4.72294	0.163718								4.72492	0.281751								4.72983	0.266794								4.72266	0.3745								4.72958	0.126913
4.73273	0.274629	4.73758	0.548631	4.73309	0.427301	4.73122	0.173494								4.73321	0.289924								4.73812	0.26055								4.73094	0.361835								4.73787	0.117321
4.74102	0.27092	4.74586	0.553284	4.74138	0.424532	4.73951	0.135082								4.7415	0.286338								4.7464	0.248719								4.73923	0.372924								4.74615	0.112934
4.74931	0.258592	4.75415	0.557282	4.74967	0.440342	4.74779	0.161014								4.74979	0.28202								4.75468	0.247472								4.74751	0.374987								4.75443	0.126346
4.7576	0.256061	4.76243	0.542932	4.75796	0.435142	4.75608	0.144505								4.75807	0.280338								4.76297	0.260766								4.7558	0.373835								4.76272	0.124251
4.76588	0.265332	4.77071	0.52067	4.76624	0.430115	4.76436	0.187969								4.76636	0.284043								4.77125	0.259426								4.76408	0.37985								4.771	0.113587
4.77417	0.271397	4.779	0.522878	4.77453	0.430053	4.77265	0.183903								4.77465	0.272603								4.77954	0.263481								4.77237	0.38136								4.77928	0.115928
4.78245	0.268578	4.78728	0.525338	4.78282	0.429222	4.78094	0.188072								4.78294	0.268404								4.78782	0.262336								4.78065	0.372938								4.78757	0.133753
4.79074	0.274256	4.79556	0.531768	4.7911	0.429979	4.78922	0.187162								4.79122	0.283787								4.7961	0.242039								4.78894	0.369017								4.79585	0.132316
4.79903	0.278925	4.80385	0.541858	4.79939	0.439892	4.79751	0.178711								4.79951	0.272595								4.80439	0.23528								4.79722	0.378277								4.80413	0.136201
4.80732	0.266622	4.81213	0.527505	4.80768	0.447926	4.80579	0.187812								4.8078	0.269325								4.81267	0.249052								4.80551	0.371321								4.81242	0.123241
4.8156	0.27123	4.82041	0.516085	4.81596	0.439871	4.81408	0.206968								4.81609	0.275825								4.82096	0.255497								4.81379	0.367487								4.8207	0.123221
4.82389	0.287214	4.8287	0.529125	4.82425	0.442255	4.82236	0.207061								4.82437	0.275076								4.82924	0.244947								4.82208	0.368384								4.82899	0.12058
4.83218	0.278945	4.83698	0.533576	4.83254	0.447242	4.83065	0.19513								4.83266	0.270316								4.83752	0.265016								4.83036	0.372672								4.83727	0.128205
4.84046	0.266456	4.84526	0.542105	4.84083	0.439764	4.83893	0.199682								4.84095	0.27056								4.84581	0.270921								4.83865	0.366004								4.84555	0.130218
4.84875	0.274086	4.85355	0.516639	4.84911	0.443698	4.84722	0.216886								4.84923	0.268377								4.85409	0.264982								4.84693	0.355651								4.85384	0.123635
4.85704	0.272883	4.86183	0.510742	4.8574	0.441736	4.8555	0.213153								4.85752	0.276119								4.86238	0.262699								4.85522	0.360012								4.86212	0.119681
4.86532	0.273351	4.87011	0.512778	4.86569	0.43162	4.86379	0.20353								4.86581	0.285604								4.87066	0.258585								4.8635	0.368373								4.8704	0.122727
4.87361	0.271728	4.8784	0.504728	4.87397	0.431737	4.87207	0.218828								4.8741	0.285215								4.87894	0.271876								4.87179	0.370675								4.87869	0.12778
4.8819	0.267547	4.88668	0.499428	4.88226	0.424279	4.88036	0.225166								4.88238	0.277033								4.88723	0.273624								4.88007	0.360504								4.88697	0.12521
4.89018	0.265736	4.89497	0.509882	4.89055	0.427783	4.88864	0.244326								4.89067	0.276393								4.89551	0.282041								4.88836	0.352819								4.89525	0.123327
4.89847	0.266018	4.90325	0.503073	4.89883	0.444779	4.89693	0.241033								4.89896	0.276792								4.9038	0.281323								4.89664	0.362336								4.90354	0.118544
4.90676	0.269931	4.91153	0.515789	4.90712	0.45174	4.90521	0.242397								4.90724	0.264407								4.91208	0.277931								4.90493	0.357405								4.91182	0.125927
4.91504	0.261167	4.91982	0.521288	4.91541	0.445722	4.9135	0.236528								4.91553	0.256415								4.92036	0.257829								4.91321	0.35417								4.92011	0.141602
4.92333	0.263609	4.9281	0.520323	4.9237	0.444864	4.92178	0.235546								4.92382	0.270932								4.92865	0.242994								4.9215	0.358085								4.92839	0.14038
4.93162	0.27877	4.93638	0.510389	4.93198	0.443893	4.93007	0.244215								4.93211	0.275652								4.93693	0.250136								4.92978	0.359884								4.93667	0.12587
4.9399	0.28098	4.94467	0.508566	4.94027	0.431114	4.93835	0.250252								4.94039	0.256735								4.94522	0.25515								4.93807	0.356033								4.94496	0.139077
4.94819	0.272996	4.95295	0.502185	4.94855	0.430767	4.94664	0.235376								4.94868	0.263414								4.9535	0.261018								4.94635	0.365691								4.95324	0.14333
4.95648	0.266418	4.96123	0.501527	4.95684	0.420901	4.95493	0.244957								4.95697	0.274385								4.96178	0.263617								4.95464	0.36675								4.96152	0.138585
4.96476	0.264593	4.96952	0.502566	4.96513	0.414743	4.96321	0.242911								4.96526	0.276965								4.97007	0.276697								4.96292	0.37436								4.96981	0.139659
4.97305	0.263452	4.9778	0.504587	4.97342	0.434753	4.97149	0.24084								4.97354	0.27912								4.97835	0.255805								4.97121	0.371829								4.97809	0.155193
4.98134	0.270327	4.98608	0.500805	4.9817	0.441922	4.97978	0.242123								4.98183	0.277074								4.98664	0.253744								4.97949	0.360445								4.98637	0.160563
4.98962	0.276981	4.99437	0.500639	4.98999	0.432229	4.98807	0.220348								4.99012	0.269454								4.99492	0.259011								4.98778	0.352303								4.99466	0.165579
4.99791	0.260946	5.00265	0.514199	4.99828	0.423663	4.99635	0.222551								4.9984	0.277252								5.0032	0.24924								4.99606	0.360252								5.00294	0.159005
5.0062	0.266121	5.01093	0.507365	5.00657	0.425008	5.00464	0.239279								5.00669	0.286056								5.01149	0.261056								5.00435	0.363763								5.01122	0.141169
5.01448	0.290571	5.01922	0.505713	5.01485	0.43703	5.01292	0.231224								5.01498	0.284152								5.01977	0.261441								5.01263	0.374835								5.01951	0.154597
5.02277	0.293927	5.0275	0.508493	5.02314	0.437951	5.02121	0.226419								5.02327	0.289586								5.02806	0.265632								5.02092	0.368968								5.02779	0.168021
5.03106	0.282129	5.03578	0.494286	5.03142	0.437411	5.02949	0.215243								5.03155	0.285429								5.03634	0.268372								5.0292	0.372346								5.03608	0.146165
5.03934	0.288407	5.04407	0.498122	5.03971	0.443274	5.03778	0.213021								5.03984	0.278421								5.04462	0.261385								5.03749	0.379556								5.04436	0.141801
5.04763	0.2866	5.05235	0.50547	5.048	0.439357	5.04606	0.209608								5.04813	0.289992								5.05291	0.28205								5.04577	0.367954								5.05264	0.151009
5.05592	0.279798	5.06064	0.496949	5.05629	0.432929	5.05435	0.204401								5.05642	0.288772								5.06119	0.291051								5.05406	0.359959								5.06093	0.165173
5.06421	0.289028	5.06892	0.505017	5.06457	0.430268	5.06263	0.196473								5.0647	0.285602								5.06948	0.255173								5.06234	0.359276								5.06921	0.167894
5.07249	0.286671	5.0772	0.50933	5.07286	0.433373	5.07092	0.207047								5.07299	0.295915								5.07776	0.236186								5.07063	0.35571								5.07749	0.16278
5.08078	0.283806	5.08549	0.49494	5.08115	0.431976	5.0792	0.205532								5.08128	0.297939								5.08605	0.264294								5.07891	0.36558								5.08578	0.177856
5.08907	0.285962	5.09377	0.51142	5.08943	0.442034	5.08749	0.189527								5.08956	0.302327								5.09433	0.282114								5.0872	0.376694								5.09406	0.165654
5.09735	0.283514	5.10205	0.50388	5.09772	0.440844	5.09577	0.177988								5.09785	0.302478								5.10261	0.278185								5.09548	0.362677								5.10235	0.162985
5.10564	0.27488	5.11034	0.503094	5.10601	0.437784	5.10406	0.173089								5.10614	0.289608								5.1109	0.285199								5.10377	0.353699								5.11063	0.174767
5.11393	0.275429	5.11862	0.50661	5.1143	0.442316	5.11234	0.175881								5.11443	0.283014								5.11918	0.281041								5.11205	0.360948								5.11891	0.171604
5.12221	0.27945	5.1269	0.47518	5.12258	0.431541	5.12063	0.177585								5.12271	0.27694								5.12746	0.270051								5.12034	0.351303								5.1272	0.16636
5.1305	0.281287	5.13519	0.494479	5.13087	0.422443	5.12891	0.178961								5.131	0.284571								5.13575	0.265391								5.12862	0.353684								5.13548	0.155166
5.13879	0.27828	5.14347	0.498781	5.13916	0.433873	5.1372	0.153944								5.13929	0.275813								5.14403	0.276405								5.13691	0.360802								5.14376	0.17354
5.14707	0.2749	5.15175	0.508446	5.14744	0.438491	5.14548	0.151935								5.14757	0.272772								5.15232	0.27509								5.14519	0.367077								5.15205	0.182293
5.15536	0.276996	5.16004	0.506727	5.15573	0.434634	5.15377	0.163076								5.15586	0.297249								5.1606	0.293082								5.15348	0.38036								5.16033	0.16812
5.16365	0.27806	5.16832	0.512377	5.16402	0.438041	5.16205	0.158059								5.16415	0.291118								5.16889	0.275683								5.16176	0.383583								5.16861	0.175889
5.17193	0.283741	5.1766	0.518934	5.1723	0.440059	5.17034	0.153999								5.17244	0.28217								5.17717	0.281884								5.17005	0.375439								5.1769	0.167295
5.18022	0.301786	5.18489	0.493409	5.18059	0.438237	5.17863	0.139402								5.18072	0.282989								5.18545	0.267799								5.17833	0.382039								5.18518	0.163399
5.18851	0.290783	5.19317	0.487266	5.18888	0.438613	5.18691	0.14972								5.18901	0.296726								5.19374	0.26529								5.18662	0.381247								5.19347	0.16007
5.19679	0.282536	5.20145	0.512132	5.19716	0.440593	5.1952	0.148259								5.1973	0.283587								5.20202	0.25649								5.1949	0.371995								5.20175	0.177112
5.20508	0.273826	5.20974	0.496378	5.20545	0.441733	5.20348	0.140047								5.20559	0.28393								5.2103	0.280483								5.20319	0.36498								5.21003	0.178867
5.21337	0.296131	5.21802	0.506995	5.21374	0.420759	5.21177	0.136401								5.21387	0.280894								5.21859	0.27849								5.21147	0.356253								5.21832	0.169254
5.22165	0.301793	5.2263	0.497535	5.22203	0.425565	5.22005	0.13061								5.22216	0.272375								5.22687	0.304496								5.21976	0.351569								5.2266	0.173072
5.22994	0.299153	5.23459	0.502231	5.23031	0.43593	5.22834	0.133746								5.23045	0.27882								5.23516	0.26526								5.22804	0.357445								5.23488	0.183245
5.23823	0.294768	5.24287	0.493949	5.2386	0.446719	5.23662	0.129628								5.23874	0.285304								5.24344	0.283703								5.23633	0.373094								5.24317	0.169924
5.24651	0.295327	5.25115	0.505284	5.24689	0.445656	5.24491	0.130972								5.24702	0.301843								5.25173	0.2651								5.24461	0.371381								5.25145	0.153077
5.2548	0.290807	5.25944	0.511863	5.25517	0.443055	5.25319	0.139435								5.25531	0.284904								5.26001	0.283954								5.2529	0.362206								5.25974	0.162502
5.26309	0.28458	5.26772	0.491891	5.26346	0.452086	5.26148	0.140244								5.2636	0.284957								5.26829	0.293537								5.26118	0.361028								5.26802	0.1638
5.27137	0.294074	5.27601	0.518092	5.27175	0.447598	5.26976	0.142234								5.27188	0.300901								5.27658	0.289532								5.26947	0.354911								5.2763	0.171537
5.27966	0.297277	5.28429	0.518398	5.28003	0.448027	5.27805	0.129455								5.28017	0.298818								5.28486	0.282784								5.27775	0.359667								5.28458	0.16314
5.28795	0.308535	5.29257	0.518539	5.28832	0.471553	5.28633	0.122513								5.28846	0.298548								5.29314	0.294094								5.28604	0.369027								5.29287	0.171156
5.29623	0.307697	5.30086	0.525068	5.29661	0.472646	5.29462	0.122977								5.29675	0.293346								5.30143	0.267351								5.29432	0.369151								5.30115	0.15521
5.30452	0.287024	5.30914	0.507253	5.3049	0.457183	5.3029	0.125319								5.30503	0.285296								5.30971	0.282498								5.30261	0.362597								5.30944	0.174252
5.31281	0.275211	5.31742	0.521483	5.31318	0.461127	5.31119	0.130886								5.31332	0.284915								5.318	0.299366								5.31089	0.373793								5.31772	0.182171
5.32109	0.278056	5.32571	0.508407	5.32147	0.461859	5.31947	0.141271								5.32161	0.290401								5.32628	0.295109								5.31918	0.385717								5.326	0.182389
5.32938	0.295167	5.33399	0.518823	5.32975	0.458871	5.32776	0.133814								5.32989	0.299524								5.33456	0.284878								5.32746	0.377785								5.33429	0.155456
5.33767	0.285389	5.34227	0.535247	5.33804	0.464976	5.33604	0.135413								5.33818	0.291476								5.34285	0.297098								5.33575	0.378568								5.34257	0.167188
5.34595	0.271817	5.35056	0.513869	5.34633	0.476063	5.34433	0.145733								5.34647	0.302452								5.35113	0.304059								5.34403	0.372274								5.35085	0.163305
5.35424	0.279043	5.35884	0.515776	5.35462	0.453947	5.35262	0.148278								5.35476	0.29222								5.35942	0.299525								5.35232	0.371037								5.35914	0.178561
5.36253	0.284656	5.36712	0.517031	5.3629	0.475106	5.3609	0.139112								5.36304	0.295463								5.3677	0.297879								5.3606	0.379408								5.36742	0.166551
5.37081	0.297233	5.37541	0.516661	5.37119	0.469603	5.36918	0.139205								5.37133	0.299783								5.37599	0.275121								5.36889	0.381727								5.3757	0.178627
5.3791	0.302596	5.38369	0.513038	5.37948	0.474718	5.37747	0.151313								5.37962	0.299877								5.38427	0.294459								5.37717	0.376927								5.38399	0.181109
5.38739	0.299755	5.39197	0.525481	5.38776	0.467077	5.38576	0.143325								5.38791	0.30044								5.39255	0.296762								5.38546	0.378238								5.39227	0.184855
5.39567	0.309046	5.40026	0.534485	5.39605	0.4886	5.39404	0.132862								5.39619	0.300323								5.40084	0.309726								5.39374	0.377325								5.40056	0.174379
5.40396	0.301896	5.40854	0.502928	5.40434	0.48885	5.40233	0.132987								5.40448	0.317686								5.40912	0.307882								5.40203	0.380694								5.40884	0.175611
5.41225	0.285739	5.41683	0.511831	5.41263	0.478627	5.41061	0.146817								5.41277	0.320439								5.4174	0.30711								5.41031	0.378679								5.41712	0.182867
5.42054	0.295428	5.42511	0.512107	5.42091	0.478689	5.4189	0.14738								5.42105	0.295105								5.42569	0.313136								5.4186	0.366371								5.42541	0.185421
5.42882	0.292378	5.43339	0.516227	5.4292	0.498541	5.42718	0.148971								5.42934	0.286165								5.43397	0.314042								5.42688	0.370687								5.43369	0.180352
5.43711	0.299304	5.44168	0.507266	5.43749	0.485314	5.43547	0.157788								5.43763	0.303807								5.44226	0.321137								5.43516	0.37578								5.44198	0.193452
5.4454	0.308909	5.44996	0.533418	5.44577	0.464635	5.44375	0.160199								5.44592	0.309565								5.45054	0.30721								5.44345	0.382074								5.45026	0.203169
5.45368	0.305565	5.45824	0.537789	5.45406	0.474887	5.45204	0.164598								5.4542	0.330931								5.45883	0.297459								5.45174	0.384111								5.45854	0.180053
5.46197	0.304321	5.46653	0.538353	5.46235	0.480147	5.46032	0.166823								5.46249	0.291914								5.46711	0.306566								5.46002	0.383408								5.46683	0.179965
5.47026	0.293117	5.47481	0.538975	5.47063	0.475812	5.46861	0.170416								5.47078	0.312645								5.47539	0.301072								5.46831	0.382228								5.47511	0.189812
5.47854	0.303211	5.48309	0.512459	5.47892	0.487902	5.47689	0.167732								5.47907	0.310043								5.48368	0.313436								5.47659	0.377463								5.48339	0.178333
5.48683	0.292758	5.49138	0.524213	5.48721	0.498037	5.48518	0.157246								5.48735	0.312171								5.49196	0.32253								5.48488	0.375156								5.49168	0.169302
5.49512	0.290343	5.49966	0.518069	5.49549	0.49224	5.49346	0.151002								5.49564	0.322747								5.50024	0.319677								5.49316	0.368709								5.49996	0.174082
5.5034	0.297054	5.50794	0.520577	5.50378	0.491334	5.50175	0.166377								5.50393	0.315359								5.50853	0.312972								5.50145	0.370947								5.50824	0.19909
5.51169	0.304847	5.51623	0.523032	5.51207	0.497285	5.51004	0.17174								5.51222	0.325487								5.51681	0.319291								5.50973	0.375154								5.51653	0.193906
5.51998	0.315314	5.52451	0.533406	5.52036	0.512203	5.51832	0.160423								5.5205	0.314751								5.5251	0.331264								5.51802	0.370492								5.52481	0.188489
5.52826	0.310276	5.53279	0.535197	5.52864	0.499844	5.5266	0.166404								5.52879	0.300438								5.53338	0.319865								5.5263	0.367904								5.5331	0.212284
5.53655	0.311629	5.54108	0.527859	5.53693	0.513786	5.53489	0.170515								5.53708	0.317032								5.54167	0.315838								5.53459	0.383752								5.54138	0.202348
5.54484	0.289148	5.54936	0.525906	5.54522	0.514069	5.54317	0.170253								5.54536	0.337706								5.54995	0.325345								5.54287	0.395603								5.54966	0.193029
5.55312	0.296739	5.55764	0.530478	5.5535	0.507539	5.55146	0.168293								5.55365	0.318023								5.55823	0.344977								5.55116	0.379416								5.55795	0.188888
5.56141	0.29353	5.56593	0.525483	5.56179	0.491998	5.55975	0.173333								5.56194	0.327427								5.56652	0.345424								5.55944	0.371972								5.56623	0.202218
5.5697	0.318484	5.57421	0.529249	5.57008	0.493243	5.56803	0.170324								5.57023	0.32357								5.5748	0.340007								5.56773	0.376202								5.57451	0.218705
5.57798	0.318801	5.58249	0.510485	5.57836	0.509158	5.57632	0.167812								5.57851	0.319689								5.58308	0.328743								5.57601	0.370203								5.5828	0.215425
5.58627	0.320749	5.59078	0.530508	5.58665	0.508536	5.5846	0.180646								5.5868	0.331087								5.59137	0.333777								5.5843	0.379395								5.59108	0.220779
5.59456	0.314317	5.59906	0.526232	5.59494	0.509723	5.59289	0.184132								5.59509	0.325018								5.59965	0.327482								5.59258	0.403316								5.59936	0.229652
5.60284	0.303049	5.60734	0.517039	5.60323	0.495275	5.60117	0.191847								5.60337	0.318963								5.60794	0.335207								5.60086	0.409485								5.60765	0.211747
5.61113	0.293526	5.61563	0.524395	5.61151	0.498221	5.60946	0.184727								5.61166	0.334272								5.61622	0.337886								5.60915	0.398013								5.61593	0.212463
5.61942	0.309562	5.62391	0.529757	5.6198	0.512043	5.61774	0.177616								5.61995	0.331385								5.62451	0.33951								5.61744	0.391539								5.62422	0.225667
5.6277	0.288458	5.6322	0.53433	5.62809	0.518288	5.62603	0.175072								5.62824	0.324172								5.63279	0.339343								5.62572	0.396323								5.6325	0.212505
5.63599	0.303116	5.64048	0.529102	5.63637	0.517661	5.63431	0.172337								5.63652	0.319797								5.64107	0.341787								5.63401	0.399675								5.64078	0.230561
5.64428	0.314248	5.64876	0.509089	5.64466	0.520241	5.6426	0.180199								5.64481	0.338962								5.64936	0.353163								5.64229	0.407374								5.64907	0.240081
5.65256	0.308919	5.65705	0.520568	5.65295	0.529995	5.65088	0.179693								5.6531	0.337407								5.65764	0.351157								5.65058	0.405611								5.65735	0.250973
5.66085	0.302946	5.66533	0.515592	5.66123	0.544989	5.65917	0.176876								5.66139	0.334678								5.66592	0.346013								5.65886	0.39631								5.66563	0.233333
5.66914	0.310996	5.67361	0.531596	5.66952	0.508661	5.66745	0.169118								5.66967	0.324025								5.67421	0.355226								5.66715	0.393555								5.67392	0.245814
5.67742	0.317456	5.6819	0.540879	5.67781	0.523398	5.67574	0.166743								5.67796	0.311717								5.68249	0.355521								5.67543	0.398257								5.6822	0.237875
5.68571	0.321056	5.69018	0.530681	5.68609	0.562764	5.68402	0.166935								5.68625	0.334804								5.69078	0.366131								5.68372	0.393641								5.69048	0.238955
5.694	0.319822	5.69846	0.519642	5.69438	0.537408	5.69231	0.181796								5.69454	0.339871								5.69906	0.369976								5.692	0.402902								5.69877	0.257437
5.70228	0.319004	5.70675	0.523197	5.70267	0.544991	5.70059	0.199138								5.70282	0.355407								5.70735	0.36318								5.70029	0.413828								5.70705	0.256919
5.71057	0.327657	5.71503	0.533225	5.71096	0.533488	5.70888	0.20023								5.71111	0.342625								5.71563	0.361321								5.70857	0.413668								5.71533	0.246041
5.71886	0.305799	5.72331	0.530656	5.71924	0.537754	5.71716	0.188169								5.7194	0.349882								5.72391	0.360597								5.71685	0.412467								5.72362	0.244607
5.72715	0.301968	5.7316	0.532135	5.72753	0.543961	5.72545	0.187966								5.72768	0.345905								5.7322	0.357722								5.72514	0.405961								5.7319	0.258514
5.73543	0.332732	5.73988	0.528491	5.73582	0.533114	5.73374	0.196267								5.73597	0.334746								5.74048	0.358414								5.73343	0.409641								5.74019	0.262713
5.74372	0.323436	5.74816	0.529353	5.7441	0.546501	5.74202	0.203124								5.74426	0.341079								5.74876	0.371506								5.74171	0.416402								5.74847	0.268151
5.75201	0.328585	5.75645	0.525305	5.75239	0.561135	5.7503	0.215223								5.75254	0.349694								5.75705	0.372098								5.75	0.422271								5.75675	0.263506
5.76029	0.330758	5.76473	0.529184	5.76068	0.547843	5.75859	0.215329								5.76083	0.342499								5.76533	0.375641								5.75828	0.422552								5.76504	0.26061
5.76858	0.32914	5.77302	0.520317	5.76896	0.547111	5.76688	0.216408								5.76912	0.362234								5.77362	0.380114								5.76656	0.419433								5.77332	0.252073
5.77686	0.336697	5.7813	0.530187	5.77725	0.53917	5.77516	0.208941								5.77741	0.341653								5.7819	0.375166								5.77485	0.421668								5.7816	0.251534
5.78515	0.326999	5.78958	0.53919	5.78554	0.543722	5.78345	0.197196								5.78569	0.342075								5.79018	0.376898								5.78313	0.428604								5.78989	0.259438
5.79344	0.329266	5.79786	0.526549	5.79383	0.534285	5.79173	0.198711								5.79398	0.346046								5.79847	0.382884								5.79142	0.439431								5.79817	0.251065
5.80173	0.309021	5.80615	0.522524	5.80211	0.545243	5.80002	0.201656								5.80227	0.347463								5.80675	0.392174								5.79971	0.447551								5.80645	0.257168
5.81001	0.296076	5.81443	0.527093	5.8104	0.557755	5.8083	0.211311								5.81056	0.345986								5.81504	0.405998								5.80799	0.443664								5.81474	0.266988
5.8183	0.33191	5.82272	0.519218	5.81869	0.550082	5.81659	0.211369								5.81884	0.35257								5.82332	0.44789								5.81628	0.444694								5.82302	0.275752
5.82659	0.332577	5.831	0.546881	5.82697	0.567689	5.82487	0.206398								5.82713	0.353634								5.8316	0.477524								5.82456	0.45557								5.83131	0.26419
5.83487	0.317922	5.83928	0.54963	5.83526	0.538984	5.83316	0.228949								5.83542	0.35088								5.83989	0.51201								5.83285	0.458609								5.83959	0.261426
5.84316	0.324145	5.84757	0.545091	5.84355	0.589128	5.84144	0.218127								5.8437	0.356461								5.84817	0.58054								5.84113	0.456428								5.84787	0.280296
5.85145	0.351364	5.85585	0.548416	5.85183	0.589883	5.84973	0.218779								5.85199	0.354704								5.85646	0.681772								5.84941	0.466016								5.85616	0.290513
5.85973	0.334965	5.86413	0.541996	5.86012	0.580617	5.85801	0.226293								5.86028	0.353757								5.86474	0.82006								5.8577	0.475528								5.86444	0.280562
5.86802	0.339735	5.87242	0.542177	5.86841	0.564799	5.8663	0.225704								5.86857	0.361081								5.87302	0.97435								5.86599	0.484784								5.87272	0.277237
5.87631	0.328297	5.8807	0.535242	5.87669	0.567353	5.87458	0.21407								5.87685	0.363788								5.88131	1.16228								5.87427	0.471681								5.88101	0.275974
5.88459	0.351788	5.88898	0.541695	5.88498	0.577621	5.88287	0.207323								5.88514	0.359349								5.88959	1.39494								5.88255	0.488311								5.88929	0.261242
5.89288	0.372826	5.89727	0.54527	5.89327	0.584059	5.89115	0.222425								5.89343	0.363024								5.89788	1.61172								5.89084	0.502823								5.89757	0.261167
5.90117	0.367342	5.90555	0.541025	5.90156	0.582277	5.89944	0.227777								5.90172	0.358117								5.90616	1.80139								5.89912	0.535258								5.90586	0.282843
5.90945	0.369627	5.91383	0.547347	5.90984	0.590586	5.90772	0.228629								5.91	0.369284								5.91444	2.01073								5.90741	0.570958								5.91414	0.277967
5.91774	0.368181	5.92212	0.551938	5.91813	0.593898	5.91601	0.219065								5.91829	0.373838								5.92273	2.21504								5.9157	0.637815								5.92243	0.272843
5.92603	0.369998	5.9304	0.561656	5.92642	0.575697	5.92429	0.215437								5.92658	0.353682								5.93101	2.39202								5.92398	0.764668								5.93071	0.278098
5.93431	0.368454	5.93868	0.569279	5.9347	0.606174	5.93258	0.215339								5.93487	0.347078								5.9393	2.53727								5.93227	0.970257								5.93899	0.275688
5.9426	0.361311	5.94697	0.572476	5.94299	0.614042	5.94087	0.219283								5.94315	0.360874								5.94758	2.64099								5.94055	1.31941								5.94728	0.279847
5.95089	0.385564	5.95525	0.595273	5.95128	0.606279	5.94915	0.219076								5.95144	0.358074								5.95586	2.69096								5.94883	1.83321								5.95556	0.27253
5.95917	0.380125	5.96354	0.614718	5.95956	0.611303	5.95744	0.219514								5.95973	0.351749								5.96415	2.6916								5.95712	2.61501								5.96384	0.282569
5.96746	0.380396	5.97182	0.616891	5.96785	0.605951	5.96572	0.211069								5.96802	0.352383								5.97243	2.64602								5.9654	3.73077								5.97213	0.300327
5.97575	0.3796	5.9801	0.627503	5.97614	0.612261	5.97401	0.223919								5.9763	0.362003								5.98072	2.56234								5.97369	5.19916								5.98041	0.311957
5.98404	0.3661	5.98839	0.648522	5.98442	0.634641	5.98229	0.230187								5.98459	0.378059								5.989	2.44409								5.98198	7.17584								5.98869	0.301406
5.99232	0.376371	5.99667	0.670927	5.99271	0.612953	5.99058	0.233264								5.99288	0.370659								5.99728	2.308								5.99026	9.49678								5.99698	0.290006
6.00061	0.377152	6.00495	0.690027	6.001	0.621415	5.99886	0.241862								6.00116	0.369157								6.00557	2.15973								5.99855	12.0898								6.00526	0.295338
6.00889	0.384179	6.01324	0.72093	6.00929	0.636982	6.00715	0.227083								6.00945	0.37161								6.01385	2.00063								6.00683	14.7858								6.01355	0.297413
6.01718	0.393299	6.02152	0.756574	6.01757	0.622244	6.01543	0.233129								6.01774	0.384257								6.02214	1.83579								6.01511	17.4337								6.02183	0.298914
6.02547	0.373096	6.0298	0.783395	6.02586	0.614857	6.02372	0.235518								6.02603	0.390114								6.03042	1.67237								6.0234	19.687								6.03011	0.294876
6.03375	0.373242	6.03809	0.806679	6.03415	0.625835	6.032	0.217675								6.03431	0.380795								6.0387	1.51464								6.03169	21.7149								6.0384	0.300062
6.04204	0.374307	6.04637	0.808483	6.04243	0.637306	6.04029	0.227901								6.0426	0.378143								6.04699	1.38534								6.03997	23.2495								6.04668	0.288689
6.05033	0.393509	6.05465	0.805421	6.05072	0.63597	6.04857	0.22878								6.05089	0.378624								6.05527	1.27695								6.04826	24.245								6.05496	0.268706
6.05861	0.395207	6.06294	0.81851	6.05901	0.632762	6.05686	0.241906								6.05917	0.374817								6.06356	1.15739								6.05654	24.5972								6.06325	0.291692
6.0669	0.394984	6.07122	0.822415	6.06729	0.646396	6.06514	0.234576								6.06746	0.400597								6.07184	1.05467								6.06482	24.3474								6.07153	0.309787
6.07519	0.39354	6.0795	0.809235	6.07558	0.623706	6.07343	0.223625								6.07575	0.393663								6.08012	0.977118								6.07311	23.5749								6.07981	0.297718
6.08347	0.389298	6.08779	0.79565	6.08387	0.620127	6.08171	0.242056								6.08404	0.388905								6.08841	0.904877								6.08139	22.3512								6.0881	0.284782
6.09176	0.392238	6.09607	0.785962	6.09216	0.616153	6.09	0.243048								6.09232	0.396099								6.09669	0.833117								6.08968	20.8478								6.09638	0.286878
6.10005	0.38596	6.10435	0.79057	6.10044	0.610364	6.09828	0.238525								6.10061	0.397975								6.10498	0.775771								6.09797	19.2298								6.10466	0.299592
6.10834	0.37187	6.11264	0.793135	6.10873	0.620604	6.10657	0.242521								6.1089	0.392065								6.11326	0.714356								6.10625	17.507								6.11295	0.301719
6.11662	0.377003	6.12092	0.795135	6.11702	0.636362	6.11486	0.236878								6.11719	0.387991								6.12154	0.674271								6.11453	15.6133								6.12123	0.307156
6.12491	0.386848	6.1292	0.780896	6.1253	0.636759	6.12314	0.239011								6.12547	0.385197								6.12983	0.64476								6.12282	13.828								6.12952	0.312653
6.1332	0.38328	6.13749	0.750394	6.13359	0.635239	6.13143	0.235738								6.13376	0.389559								6.13811	0.611299								6.1311	12.1569								6.1378	0.306606
6.14148	0.379102	6.14577	0.730825	6.14188	0.62239	6.13971	0.258394								6.14205	0.387505								6.1464	0.582122								6.13939	10.6421								6.14608	0.313582
6.14977	0.378533	6.15406	0.708224	6.15016	0.627436	6.148	0.2668								6.15033	0.395338								6.15468	0.565799								6.14767	9.26666								6.15437	0.320272
6.15806	0.38231	6.16234	0.700556	6.15845	0.623454	6.15628	0.242133								6.15862	0.403899								6.16296	0.550762								6.15596	8.00505								6.16265	0.312496
6.16634	0.378726	6.17062	0.691476	6.16674	0.621967	6.16457	0.235942								6.16691	0.402085								6.17125	0.53668								6.16425	6.89819								6.17094	0.307273
6.17463	0.383617	6.17891	0.681189	6.17502	0.627657	6.17285	0.240496								6.1752	0.40481								6.17953	0.534036								6.17253	6.00812								6.17922	0.304696
6.18292	0.376445	6.18719	0.665936	6.18331	0.62336	6.18114	0.239583								6.18348	0.393515								6.18782	0.541635								6.18081	5.14677								6.1875	0.302092
6.1912	0.385139	6.19547	0.655038	6.1916	0.624537	6.18942	0.230753								6.19177	0.386902								6.1961	0.536668								6.1891	4.3706								6.19579	0.307354
6.19949	0.402799	6.20376	0.657685	6.19989	0.632868	6.19771	0.242121								6.20006	0.392362								6.20439	0.533774								6.19738	3.69048								6.20407	0.304281
6.20778	0.403796	6.21204	0.641458	6.20817	0.631506	6.20599	0.233027								6.20834	0.393401								6.21267	0.525466								6.20567	3.12652								6.21235	0.30374
6.21606	0.402926	6.22032	0.633754	6.21646	0.634176	6.21428	0.253579								6.21663	0.392541								6.22095	0.540798								6.21396	2.64992								6.22064	0.298777
6.22435	0.407276	6.22861	0.619402	6.22475	0.631727	6.22256	0.221034								6.22492	0.39452								6.22924	0.542703								6.22224	2.24313								6.22892	0.296857
6.23264	0.388764	6.23689	0.62338	6.23303	0.629084	6.23085	0.258292								6.23321	0.408666								6.23752	0.546956								6.23053	1.8992								6.2372	0.289072
6.24092	0.382726	6.24517	0.630151	6.24132	0.617291	6.23913	0.253786								6.24149	0.409377								6.2458	0.55581								6.23881	1.6735								6.24549	0.298381
6.24921	0.387967	6.25346	0.627245	6.24961	0.62408	6.24742	0.252745								6.24978	0.396216								6.25409	0.561807								6.24709	1.44064								6.25377	0.296316
6.2575	0.375594	6.26174	0.629917	6.2579	0.633085	6.2557	0.261335								6.25807	0.401909								6.26237	0.577856								6.25538	1.24892								6.26206	0.293287
6.26578	0.385448	6.27002	0.645226	6.26618	0.627668	6.26399	0.252646								6.26636	0.399313								6.27066	0.571713								6.26366	1.09486								6.27034	0.31035
6.27407	0.407034	6.27831	0.628596	6.27447	0.624928	6.27227	0.269329								6.27464	0.404771								6.27894	0.57315								6.27195	0.98307								6.27862	0.299442
6.28236	0.401955	6.28659	0.622291	6.28275	0.634125	6.28056	0.285656								6.28293	0.40896								6.28723	0.578131								6.28023	0.900758								6.28691	0.301377
6.29064	0.391832	6.29487	0.658206	6.29104	0.642553	6.28885	0.260986								6.29122	0.402039								6.29551	0.592825								6.28852	0.838848								6.29519	0.319151
6.29893	0.390431	6.30316	0.652878	6.29933	0.621175	6.29713	0.26678								6.2995	0.406179								6.30379	0.598416								6.2968	0.754302								6.30347	0.309051
6.30722	0.392647	6.31144	0.67131	6.30762	0.6099	6.30541	0.266728								6.30779	0.413297								6.31208	0.596948								6.30509	0.706864								6.31176	0.308208
6.3155	0.389949	6.31973	0.690118	6.3159	0.616761	6.3137	0.254033								6.31608	0.418934								6.32036	0.592202								6.31337	0.663392								6.32004	0.30193
6.32379	0.392191	6.32801	0.715441	6.32419	0.628702	6.32198	0.255097								6.32437	0.418314								6.32864	0.620011								6.32166	0.664099								6.32832	0.29697
6.33208	0.410068	6.33629	0.736294	6.33248	0.641178	6.33027	0.257627								6.33265	0.423356								6.33693	0.629299								6.32995	0.630558								6.33661	0.308301
6.34036	0.419432	6.34457	0.750874	6.34077	0.643022	6.33856	0.268705								6.34094	0.424699								6.34521	0.612895								6.33823	0.642286								6.34489	0.304886
6.34865	0.409971	6.35286	0.762242	6.34905	0.634798	6.34684	0.260531								6.34923	0.438949								6.3535	0.628555								6.34652	0.62788								6.35318	0.288718
6.35694	0.406948	6.36114	0.769535	6.35734	0.64355	6.35513	0.241247								6.35752	0.447284								6.36178	0.616304								6.3548	0.610011								6.36146	0.29644
6.36522	0.414493	6.36943	0.769125	6.36562	0.654353	6.36341	0.264262								6.3658	0.434801								6.37007	0.632314								6.36308	0.618285								6.36974	0.28932
6.37351	0.418802	6.37771	0.774221	6.37391	0.643874	6.3717	0.248727								6.37409	0.419224								6.37835	0.633269								6.37137	0.603749								6.37803	0.296
6.3818	0.420006	6.38599	0.789532	6.3822	0.648407	6.37998	0.255906								6.38238	0.425052								6.38663	0.62814								6.37965	0.588473								6.38631	0.31436
6.39009	0.424426	6.39428	0.795271	6.39049	0.667013	6.38827	0.261546								6.39067	0.431749								6.39492	0.626928								6.38794	0.585557								6.39459	0.311301
6.39837	0.421093	6.40256	0.801333	6.39877	0.661764	6.39655	0.272054								6.39895	0.432204								6.4032	0.63499								6.39622	0.598072								6.40288	0.304651
6.40666	0.40931	6.41084	0.798228	6.40706	0.650972	6.40484	0.258488								6.40724	0.423391								6.41148	0.657407								6.40451	0.595616								6.41116	0.310061
6.41495	0.412531	6.41913	0.795509	6.41535	0.651936	6.41312	0.262031								6.41553	0.424985								6.41977	0.641838								6.41279	0.58418								6.41944	0.302574
6.42323	0.414092	6.42741	0.767086	6.42363	0.643912	6.42141	0.272058								6.42381	0.425446								6.42805	0.64193								6.42108	0.583465								6.42773	0.306847
6.43152	0.418683	6.43569	0.762029	6.43192	0.643662	6.42969	0.26883								6.4321	0.430055								6.43634	0.640365								6.42936	0.592301								6.43601	0.317842
6.4398	0.42643	6.44398	0.767821	6.44021	0.66026	6.43798	0.279919								6.44039	0.436958								6.44462	0.624913								6.43765	0.570687								6.44429	0.319027
6.44809	0.417522	6.45226	0.773579	6.44849	0.653821	6.44626	0.289093								6.44868	0.442504								6.45291	0.646606								6.44593	0.548418								6.45258	0.337115
6.45638	0.409405	6.46054	0.77052	6.45678	0.629635	6.45455	0.295701								6.45696	0.422168								6.46119	0.658728								6.45422	0.559691								6.46086	0.341623
6.46467	0.417023	6.46883	0.762088	6.46507	0.636337	6.46283	0.279314								6.46525	0.432838								6.46947	0.643558								6.4625	0.580764								6.46915	0.327868
6.47295	0.435572	6.47711	0.771119	6.47336	0.649955	6.47112	0.275774								6.47354	0.430877								6.47776	0.623343								6.47079	0.533972								6.47743	0.332556
6.48124	0.425642	6.48539	0.782761	6.48164	0.641443	6.4794	0.279812								6.48182	0.419779								6.48604	0.628604								6.47907	0.561867								6.48571	0.34868
6.48953	0.410662	6.49368	0.785863	6.48993	0.633211	6.48769	0.299954								6.49011	0.411664								6.49432	0.641609								6.48736	0.561189								6.494	0.359966
6.49781	0.419486	6.50196	0.775063	6.49822	0.629155	6.49597	0.291365								6.4984	0.419389								6.50261	0.643898								6.49564	0.559304								6.50228	0.338429
6.5061	0.426491	6.51025	0.753152	6.5065	0.633387	6.50426	0.280266								6.50669	0.429945								6.51089	0.64351								6.50393	0.558438								6.51056	0.341574
6.51439	0.417181	6.51853	0.777071	6.51479	0.650259	6.51255	0.286285								6.51497	0.425865								6.51918	0.649703								6.51222	0.556093								6.51885	0.331912
6.52267	0.420336	6.52681	0.766497	6.52308	0.6532	6.52083	0.283009								6.52326	0.431358								6.52746	0.630033								6.5205	0.562831								6.52713	0.334277
6.53096	0.43634	6.5351	0.771021	6.53136	0.630572	6.52912	0.283296								6.53155	0.422815								6.53575	0.6308								6.52878	0.541807								6.53542	0.335939
6.53925	0.436061	6.54338	0.784971	6.53965	0.625887	6.5374	0.285228								6.53984	0.413433								6.54403	0.6517								6.53707	0.524951								6.5437	0.331047
6.54753	0.436655	6.55166	0.786432	6.54794	0.63156	6.54569	0.275492								6.54812	0.419028								6.55231	0.670956								6.54535	0.532651								6.55198	0.323543
6.55582	0.457681	6.55995	0.782624	6.55623	0.630463	6.55397	0.275135								6.55641	0.419381								6.5606	0.67139								6.55364	0.506862								6.56027	0.331431
6.56411	0.457725	6.56823	0.770547	6.56451	0.624163	6.56226	0.288379								6.5647	0.427272								6.56888	0.674404								6.56192	0.530803								6.56855	0.316434
6.57239	0.446851	6.57651	0.755641	6.5728	0.610739	6.57054	0.289841								6.57299	0.437563								6.57716	0.674425								6.57021	0.531691								6.57683	0.302253
6.58068	0.445257	6.5848	0.767931	6.58109	0.609439	6.57883	0.284114								6.58127	0.454388								6.58545	0.652675								6.57849	0.532339								6.58512	0.309094
6.58897	0.444651	6.59308	0.755438	6.58937	0.623595	6.58711	0.282376								6.58956	0.44061								6.59373	0.667122								6.58678	0.517015								6.5934	0.298959
6.59725	0.455181	6.60136	0.771798	6.59766	0.62493	6.5954	0.267982								6.59785	0.432721								6.60202	0.666571								6.59506	0.512844								6.60168	0.298833
6.60554	0.456098	6.60965	0.749354	6.60595	0.607909	6.60368	0.272119								6.60613	0.444396								6.6103	0.664298								6.60335	0.520154								6.60997	0.29627
6.61383	0.452039	6.61793	0.744909	6.61423	0.611799	6.61197	0.281451								6.61442	0.450555								6.61859	0.656695								6.61163	0.514538								6.61825	0.292451
6.62211	0.464247	6.62621	0.746438	6.62252	0.628231	6.62025	0.278191								6.62271	0.432679								6.62687	0.66065								6.61992	0.522884								6.62653	0.31226
6.6304	0.475792	6.6345	0.762033	6.63081	0.617277	6.62854	0.285212								6.631	0.438354								6.63515	0.667209								6.6282	0.527297								6.63482	0.308695
6.63869	0.467048	6.64278	0.726467	6.6391	0.610379	6.63682	0.286859								6.63928	0.445758								6.64344	0.687417								6.63649	0.521274								6.6431	0.290253
6.64698	0.463132	6.65106	0.744769	6.64738	0.60032	6.64511	0.266921								6.64757	0.442227								6.65172	0.670819								6.64477	0.534223								6.65139	0.281877
6.65526	0.466935	6.65935	0.736665	6.65567	0.607137	6.65339	0.270913								6.65586	0.447736								6.66	0.659041								6.65306	0.5453								6.65967	0.29928
6.66355	0.462346	6.66763	0.717204	6.66396	0.622499	6.66168	0.289643								6.66415	0.462655								6.66829	0.669037								6.66134	0.523718								6.66795	0.302974
6.67183	0.458848	6.67591	0.763006	6.67224	0.631593	6.66997	0.287512								6.67243	0.45488								6.67657	0.673807								6.66963	0.520247								6.67624	0.311468
6.68012	0.451633	6.6842	0.750932	6.68053	0.623709	6.67825	0.282825								6.68072	0.463232								6.68486	0.660698								6.67791	0.526777								6.68452	0.314724
6.68841	0.453458	6.69248	0.746632	6.68882	0.633843	6.68654	0.286346								6.68901	0.442592								6.69314	0.669153								6.6862	0.517476								6.6928	0.305685
6.69669	0.474725	6.70077	0.759628	6.6971	0.639441	6.69482	0.280851								6.69729	0.464716								6.70143	0.683709								6.69448	0.512906								6.70109	0.306382
6.70498	0.47688	6.70905	0.767491	6.70539	0.633579	6.70311	0.277045								6.70558	0.452897								6.70971	0.681531								6.70277	0.520326								6.70937	0.296111
6.71327	0.478248	6.71733	0.76979	6.71368	0.637452	6.71139	0.275152								6.71387	0.460475								6.71799	0.680867								6.71105	0.533445								6.71765	0.289142
6.72156	0.47501	6.72562	0.783336	6.72196	0.627818	6.71968	0.274309								6.72216	0.47034								6.72628	0.691103								6.71934	0.525944								6.72594	0.284987
6.72984	0.474446	6.7339	0.779323	6.73025	0.604975	6.72796	0.256941								6.73044	0.487121								6.73456	0.687339								6.72762	0.519625								6.73422	0.304598
6.73813	0.476967	6.74218	0.80538	6.73854	0.605398	6.73625	0.278518								6.73873	0.496342								6.74284	0.660715								6.73591	0.534835								6.74251	0.290494
6.74641	0.471208	6.75047	0.792637	6.74683	0.613341	6.74453	0.28987								6.74702	0.4834								6.75113	0.678084								6.74419	0.549842								6.75079	0.307727
6.7547	0.469246	6.75875	0.789768	6.75511	0.62184	6.75282	0.27057								6.7553	0.477286								6.75941	0.672615								6.75248	0.550078								6.75907	0.304996
6.76299	0.474201	6.76703	0.788193	6.7634	0.625933	6.7611	0.259612								6.76359	0.482158								6.7677	0.678538								6.76076	0.548471								6.76736	0.305764
6.77128	0.472145	6.77532	0.80511	6.77169	0.616342	6.76939	0.266091								6.77188	0.478946								6.77598	0.676404								6.76905	0.555883								6.77564	0.299146
6.77956	0.466296	6.7836	0.80903	6.77997	0.609943	6.77767	0.269262								6.78017	0.483738								6.78427	0.691473								6.77733	0.567063								6.78392	0.30648
6.78785	0.462368	6.79188	0.822312	6.78826	0.609085	6.78596	0.266165								6.78845	0.484193								6.79255	0.70114								6.78562	0.565647								6.79221	0.293195
6.79614	0.466308	6.80017	0.809589	6.79655	0.613928	6.79424	0.271828								6.79674	0.471059								6.80083	0.712944								6.7939	0.570904								6.80049	0.299219
6.80442	0.480478	6.80845	0.825169	6.80483	0.611364	6.80253	0.255949								6.80503	0.497158								6.80912	0.708151								6.80219	0.557813								6.80877	0.315115
6.81271	0.488188	6.81673	0.80585	6.81312	0.614657	6.81081	0.246261								6.81332	0.490237								6.8174	0.715356								6.81047	0.554899								6.81706	0.315181
6.821	0.488733	6.82502	0.827714	6.82141	0.617333	6.8191	0.264042								6.8216	0.495398								6.82569	0.712841								6.81876	0.575248								6.82534	0.304142
6.82928	0.482313	6.8333	0.811517	6.8297	0.610646	6.82738	0.282391								6.82989	0.510181								6.83397	0.71562								6.82704	0.571966								6.83362	0.30665
6.83757	0.499573	6.84158	0.805754	6.83798	0.616133	6.83567	0.280572								6.83818	0.514263								6.84225	0.723524								6.83533	0.56192								6.84191	0.298376
6.84586	0.491217	6.84987	0.813437	6.84627	0.620383	6.84395	0.267314								6.84647	0.515254								6.85054	0.732489								6.84361	0.550652								6.85019	0.3078
6.85414	0.503893	6.85815	0.819023	6.85456	0.637778	6.85224	0.26669								6.85475	0.502913								6.85882	0.744746								6.8519	0.545441								6.85848	0.300662
6.86243	0.506497	6.86644	0.814557	6.86284	0.624715	6.86052	0.277137								6.86304	0.494592								6.8671	0.744209								6.86018	0.548017								6.86676	0.292094
6.87072	0.501723	6.87472	0.804512	6.87113	0.62299	6.86881	0.274968								6.87133	0.505727								6.87539	0.74862								6.86847	0.55987								6.87504	0.29995
6.879	0.507124	6.883	0.822059	6.87942	0.620019	6.87709	0.275296								6.87961	0.49209								6.88367	0.743115								6.87675	0.559358								6.88333	0.273834
6.88729	0.506266	6.89129	0.823039	6.8877	0.614499	6.88538	0.286194								6.8879	0.503523								6.89196	0.751327								6.88504	0.538665								6.89161	0.286921
6.89558	0.504982	6.89957	0.80804	6.89599	0.602369	6.89367	0.286455								6.89619	0.496903								6.90024	0.761131								6.89332	0.538882								6.89989	0.294583
6.90386	0.501037	6.90785	0.793281	6.90428	0.602512	6.90195	0.272231								6.90447	0.514096								6.90853	0.760454								6.90161	0.563135								6.90818	0.292191
6.91215	0.48837	6.91614	0.804384	6.91256	0.616987	6.91024	0.274805								6.91276	0.508008								6.91681	0.751218								6.90989	0.56392								6.91646	0.286646
6.92044	0.495633	6.92442	0.815514	6.92085	0.63123	6.91852	0.282752								6.92105	0.515703								6.92509	0.748698								6.91818	0.565009								6.92475	0.284696
6.92872	0.514508	6.9327	0.814475	6.92914	0.620694	6.92681	0.280951								6.92934	0.525715								6.93338	0.73202								6.92646	0.569344								6.93303	0.306886
6.93701	0.485127	6.94099	0.807595	6.93743	0.619262	6.93509	0.284203								6.93762	0.5369								6.94166	0.726505								6.93475	0.571962								6.94131	0.307209
6.9453	0.522582	6.94927	0.831425	6.94571	0.623306	6.94338	0.274834								6.94591	0.516312								6.94994	0.727704								6.94303	0.572396								6.9496	0.290111
6.95358	0.516993	6.95755	0.832565	6.954	0.613264	6.95166	0.266765								6.9542	0.521942								6.95823	0.719721								6.95132	0.571871								6.95788	0.283713
6.96187	0.517152	6.96584	0.822781	6.96229	0.604534	6.95995	0.280466								6.96249	0.537535								6.96651	0.699847								6.9596	0.567506								6.96616	0.285056
6.97016	0.528677	6.97412	0.818649	6.97057	0.61479	6.96823	0.28108								6.97077	0.541467								6.9748	0.698158								6.96789	0.563884								6.97445	0.289334
6.97844	0.52491	6.9824	0.830465	6.97886	0.612683	6.97652	0.283138								6.97906	0.553526								6.98308	0.69491								6.97617	0.568801								6.98273	0.304239
6.98673	0.526969	6.99069	0.82537	6.98715	0.628769	6.9848	0.291304								6.98735	0.549382								6.99137	0.685884								6.98446	0.56938								6.99101	0.295813
6.99502	0.532299	6.99897	0.831789	6.99543	0.630145	6.99309	0.285205								6.99564	0.56264								6.99965	0.6695								6.99274	0.584432								6.9993	0.289476
7.0033	0.53804	7.00725	0.825268	7.00372	0.611468	7.00137	0.281091								7.00392	0.546232								7.00793	0.670551								7.00103	0.595158								7.00758	0.296693
7.01159	0.492917	7.01554	0.827838	7.01201	0.6178	7.00966	0.284237								7.01221	0.558752								7.01622	0.663686								7.00931	0.595174								7.01587	0.298427
7.01988	0.52386	7.02382	0.83614	7.02029	0.607145	7.01794	0.283486								7.0205	0.553498								7.0245	0.645329								7.0176	0.609134								7.02415	0.280564
7.02817	0.547615	7.0321	0.856709	7.02858	0.603834	7.02623	0.278964								7.02879	0.558998								7.03278	0.65602								7.02588	0.621414								7.03243	0.292497
7.03645	0.529547	7.04039	0.86114	7.03687	0.632203	7.03451	0.29381								7.03707	0.551675								7.04107	0.641901								7.03417	0.626201								7.04072	0.286831
7.04474	0.542349	7.04867	0.869007	7.04516	0.613427	7.0428	0.30389								7.04536	0.595203								7.04935	0.643713								7.04245	0.640214								7.049	0.300242
7.05302	0.550896	7.05696	0.852749	7.05344	0.622175	7.05108	0.299528								7.05365	0.601874								7.05764	0.645033								7.05074	0.659398								7.05728	0.29161
7.06131	0.543897	7.06524	0.852459	7.06173	0.623091	7.05937	0.300446								7.06193	0.594779								7.06592	0.642781								7.05902	0.668911								7.06557	0.30179
7.0696	0.546745	7.07352	0.849303	7.07002	0.618012	7.06766	0.297102								7.07022	0.612042								7.07421	0.635939								7.06731	0.669279								7.07385	0.301763
7.07789	0.551616	7.08181	0.855348	7.0783	0.621898	7.07594	0.295048								7.07851	0.626872								7.08249	0.638323								7.07559	0.674093								7.08214	0.306626
7.08617	0.570054	7.09009	0.878346	7.08659	0.625664	7.08423	0.309182								7.0868	0.645319								7.09077	0.660503								7.08388	0.673319								7.09042	0.291939
7.09446	0.538204	7.09837	0.87238	7.09488	0.60921	7.09251	0.327915								7.09508	0.658								7.09906	0.678731								7.09216	0.677872								7.0987	0.287852
7.10274	0.565836	7.10666	0.870168	7.10316	0.601707	7.1008	0.341329								7.10337	0.676907								7.10734	0.698771								7.10045	0.677867								7.10699	0.291337
7.11103	0.559771	7.11494	0.886859	7.11145	0.622803	7.10908	0.36046								7.11166	0.716425								7.11562	0.706722								7.10873	0.670378								7.11527	0.309887
7.11932	0.555586	7.12322	0.890159	7.11974	0.62691	7.11737	0.386944								7.11995	0.731556								7.12391	0.727108								7.11702	0.675372								7.12355	0.310264
7.1276	0.561092	7.13151	0.864462	7.12803	0.648524	7.12565	0.435376								7.12823	0.736063								7.13219	0.749541								7.1253	0.670726								7.13184	0.310015
7.13589	0.570245	7.13979	0.877658	7.13631	0.646074	7.13394	0.465037								7.13652	0.757177								7.14048	0.747526								7.13359	0.681038								7.14012	0.299052
7.14418	0.574878	7.14807	0.902701	7.1446	0.65084	7.14222	0.485615								7.14481	0.764157								7.14876	0.750081								7.14187	0.686689								7.1484	0.300064
7.15247	0.563287	7.15636	0.904762	7.15289	0.644781	7.15051	0.516494								7.15309	0.779118								7.15705	0.756068								7.15016	0.676981								7.15669	0.302914
7.16075	0.594353	7.16464	0.897649	7.16117	0.661142	7.15879	0.553204								7.16138	0.782585								7.16533	0.766464								7.15844	0.658448								7.16497	0.291927
7.16904	0.599414	7.17292	0.914892	7.16946	0.685958	7.16708	0.58384								7.16967	0.805557								7.17361	0.781177								7.16673	0.64502								7.17325	0.297053
7.17733	0.587753	7.18121	0.930926	7.17775	0.699241	7.17536	0.608028								7.17796	0.814574								7.1819	0.77988								7.17501	0.644103								7.18154	0.31445
7.18561	0.601203	7.18949	0.947871	7.18603	0.700407	7.18365	0.637579								7.18624	0.825713								7.19018	0.769659								7.1833	0.645077								7.18982	0.310506
7.1939	0.618245	7.19778	0.955664	7.19432	0.711884	7.19193	0.671515								7.19453	0.83953								7.19846	0.757446								7.19158	0.637367								7.1981	0.315987
7.20219	0.630338	7.20606	0.9535	7.20261	0.703912	7.20022	0.692586								7.20282	0.81726								7.20675	0.754269								7.19987	0.650458								7.20639	0.331425
7.21047	0.635071	7.21434	0.961473	7.21089	0.720678	7.2085	0.723428								7.2111	0.831065								7.21503	0.747456								7.20815	0.652695								7.21467	0.326543
7.21876	0.651456	7.22262	0.983983	7.21918	0.741447	7.21679	0.736192								7.21939	0.835776								7.22332	0.73733								7.21644	0.646975								7.22296	0.315192
7.22705	0.693882	7.23091	1.00408	7.22747	0.744745	7.22507	0.743366								7.22768	0.83048								7.2316	0.720768								7.22472	0.646004								7.23124	0.319548
7.23533	0.644272	7.23919	1.01397	7.23576	0.733834	7.23336	0.744931								7.23597	0.829059								7.23989	0.709935								7.23301	0.640438								7.23952	0.333285
7.24362	0.642519	7.24748	1.02636	7.24404	0.720406	7.24165	0.765813								7.24425	0.82815								7.24817	0.714412								7.24129	0.644005								7.24781	0.336391
7.25191	0.673582	7.25576	1.02707	7.25233	0.721952	7.24993	0.770551								7.25254	0.826466								7.25645	0.710989								7.24958	0.652568								7.25609	0.333306
7.26019	0.660443	7.26404	1.03313	7.26062	0.712739	7.25821	0.768529								7.26083	0.822198								7.26474	0.693735								7.25786	0.661015								7.26438	0.341024
7.26848	0.671176	7.27233	1.04083	7.2689	0.730618	7.2665	0.788509								7.26912	0.816028								7.27302	0.676416								7.26615	0.656039								7.27266	0.350719
7.27677	0.663544	7.28061	1.05345	7.27719	0.730089	7.27478	0.780996								7.2774	0.812006								7.2813	0.678127								7.27443	0.648159								7.28094	0.336258
7.28505	0.654905	7.28889	1.05125	7.28548	0.694569	7.28307	0.768684								7.28569	0.752936								7.28959	0.689864								7.28272	0.663015								7.28923	0.32479
7.29334	0.671024	7.29718	1.05268	7.29376	0.69335	7.29136	0.753871								7.29398	0.76243								7.29787	0.698324								7.291	0.675251								7.29751	0.33669
7.30163	0.664185	7.30546	1.04931	7.30205	0.716286	7.29964	0.739462								7.30226	0.755296								7.30616	0.69307								7.29929	0.662838								7.30579	0.346108
7.30991	0.636592	7.31374	1.04201	7.31034	0.693629	7.30793	0.713991								7.31055	0.731956								7.31444	0.684631								7.30757	0.651632								7.31408	0.34804
7.3182	0.635372	7.32203	1.04062	7.31862	0.681404	7.31621	0.680261								7.31884	0.721003								7.32273	0.684899								7.31586	0.656261								7.32236	0.35297
7.32649	0.645345	7.33031	1.04398	7.32691	0.695919	7.3245	0.658085								7.32713	0.720088								7.33101	0.68997								7.32414	0.675087								7.33064	0.349649
7.33477	0.651744	7.33859	1.03896	7.3352	0.695122	7.33278	0.633083								7.33541	0.723732								7.33929	0.697384								7.33243	0.683202								7.33893	0.340412
7.34306	0.659848	7.34688	1.02949	7.34349	0.686291	7.34107	0.610383								7.3437	0.709958								7.34758	0.698603								7.34071	0.68077								7.34721	0.339617
7.35135	0.652134	7.35516	1.02845	7.35177	0.684651	7.34935	0.568802								7.35199	0.732036								7.35586	0.697595								7.349	0.665591								7.3555	0.348013
7.35963	0.655284	7.36344	1.0154	7.36006	0.661335	7.35764	0.541385								7.36027	0.70972								7.36415	0.690253								7.35728	0.681885								7.36378	0.343332
7.36792	0.66699	7.37173	1.0127	7.36835	0.673141	7.36592	0.528215								7.36856	0.706276								7.37243	0.697691								7.36557	0.673882								7.37206	0.331873
7.37621	0.644011	7.38001	1.01512	7.37663	0.674484	7.37421	0.506378								7.37685	0.697071								7.38071	0.702322								7.37385	0.672791								7.38035	0.32997
7.3845	0.65685	7.38829	1.01349	7.38492	0.676342	7.38249	0.497283								7.38514	0.69006								7.389	0.703425								7.38214	0.687463								7.38863	0.329976
7.39278	0.650033	7.39658	1.01818	7.39321	0.67107	7.39078	0.469328								7.39342	0.709529								7.39728	0.71324								7.39042	0.689406								7.39691	0.329861
7.40107	0.650349	7.40486	1.02174	7.40149	0.677565	7.39906	0.455293								7.40171	0.721334								7.40557	0.706251								7.39871	0.675826								7.4052	0.333501
7.40935	0.646527	7.41315	1.02619	7.40978	0.681356	7.40735	0.439999								7.41	0.705824								7.41385	0.70465								7.40699	0.695737								7.41348	0.332193
7.41764	0.65372	7.42143	1.02358	7.41807	0.695849	7.41563	0.424792								7.41829	0.715487								7.42213	0.7077								7.41528	0.683746								7.42176	0.327248
7.42593	0.656495	7.42971	1.01252	7.42636	0.669389	7.42392	0.422854								7.42657	0.729662								7.43042	0.719773								7.42356	0.691517								7.43005	0.329346
7.43422	0.658814	7.438	1.01838	7.43464	0.6943	7.4322	0.420479								7.43486	0.734543								7.4387	0.732321								7.43185	0.70562								7.43833	0.333297
7.4425	0.658636	7.44628	1.04206	7.44293	0.666996	7.44049	0.393024								7.44315	0.704896								7.44699	0.738188								7.44013	0.722421								7.44662	0.336682
7.45079	0.644268	7.45456	1.03837	7.45122	0.681395	7.44878	0.385064								7.45144	0.727484								7.45527	0.740764								7.44842	0.711778								7.4549	0.325994
7.45908	0.646421	7.46285	1.03635	7.4595	0.684884	7.45706	0.37749								7.45972	0.730141								7.46355	0.733825								7.4567	0.719822								7.46318	0.317476
7.46736	0.658079	7.47113	1.04135	7.46779	0.679976	7.46535	0.385728								7.46801	0.732379								7.47184	0.736617								7.46499	0.716324								7.47147	0.324255
7.47565	0.660551	7.47941	1.02969	7.47608	0.681185	7.47363	0.384175								7.4763	0.735883								7.48012	0.750744								7.47327	0.740883								7.47975	0.323239
7.48394	0.657687	7.4877	1.0409	7.48436	0.693099	7.48191	0.395754								7.48458	0.732886								7.48841	0.762112								7.48156	0.763082								7.48803	0.320896
7.49222	0.653788	7.49598	1.06751	7.49265	0.684562	7.4902	0.35932								7.49287	0.719786								7.49669	0.765649								7.48984	0.745163								7.49632	0.31949
7.50051	0.656507	7.50426	1.0664	7.50094	0.683245	7.49849	0.347506								7.50116	0.727513								7.50497	0.765774								7.49813	0.764319								7.5046	0.332175
7.5088	0.656282	7.51255	1.05659	7.50922	0.677142	7.50677	0.327693								7.50945	0.741677								7.51326	0.77573								7.50641	0.761604								7.51288	0.337073
7.51708	0.663203	7.52083	1.04902	7.51751	0.684766	7.51506	0.343035								7.51773	0.747696								7.52154	0.791166								7.5147	0.762836								7.52117	0.32837
7.52537	0.66652	7.52911	1.03972	7.5258	0.687714	7.52334	0.347119								7.52602	0.74078								7.52983	0.815266								7.52298	0.769361								7.52945	0.337844
7.53366	0.682158	7.5374	1.03603	7.53409	0.686654	7.53163	0.342545								7.53431	0.743925								7.53811	0.824261								7.53127	0.785505								7.53773	0.340451
7.54194	0.667144	7.54568	1.03686	7.54237	0.693699	7.53991	0.367177								7.5426	0.746454								7.54639	0.832155								7.53955	0.794886								7.54602	0.332525
7.55023	0.667454	7.55396	1.05828	7.55066	0.699811	7.5482	0.354726								7.55088	0.757388								7.55468	0.836676								7.54784	0.788533								7.5543	0.327928
7.55852	0.672468	7.56225	1.07548	7.55895	0.699915	7.55648	0.340735								7.55917	0.762162								7.56296	0.837144								7.55612	0.803977								7.56259	0.340363
7.5668	0.666296	7.57053	1.08145	7.56723	0.700327	7.56477	0.33769								7.56746	0.751597								7.57125	0.842354								7.56441	0.822724								7.57087	0.334654
7.57509	0.685429	7.57881	1.06406	7.57552	0.704202	7.57305	0.341662								7.57575	0.740964								7.57953	0.872366								7.57269	0.836954								7.57915	0.323574
7.58338	0.70213	7.5871	1.06645	7.58381	0.707267	7.58134	0.352987								7.58403	0.748705								7.58781	0.883307								7.58098	0.842506								7.58744	0.333953
7.59166	0.699435	7.59538	1.0904	7.59209	0.725087	7.58962	0.354874								7.59232	0.743782								7.5961	0.914777								7.58926	0.867645								7.59572	0.339424
7.59995	0.679036	7.60367	1.09433	7.60038	0.71526	7.59791	0.352026								7.60061	0.758358								7.60438	0.893087								7.59755	0.869181								7.604	0.343577
7.60824	0.686893	7.61195	1.08958	7.60867	0.722015	7.60619	0.348804								7.60889	0.765679								7.61267	0.912786								7.60583	0.878157								7.61229	0.334289
7.61652	0.705245	7.62023	1.08962	7.61695	0.729541	7.61448	0.340663								7.61718	0.759482								7.62095	0.922777								7.61412	0.882008								7.62057	0.325258
7.62481	0.696511	7.62852	1.07942	7.62524	0.728399	7.62277	0.338339								7.62547	0.767596								7.62923	0.919834								7.6224	0.897629								7.62885	0.32454
7.6331	0.684544	7.6368	1.08107	7.63353	0.737161	7.63105	0.329956								7.63375	0.765712								7.63752	0.906243								7.63069	0.920897								7.63714	0.321857
7.64138	0.691198	7.64508	1.08838	7.64182	0.752667	7.63933	0.33391								7.64204	0.770499								7.6458	0.90631								7.63897	0.915878								7.64542	0.330566
7.64967	0.698901	7.65337	1.09291	7.6501	0.771135	7.64762	0.327313								7.65033	0.780624								7.65409	0.905632								7.64726	0.935993								7.65371	0.340858
7.65796	0.712579	7.66165	1.09117	7.65839	0.783153	7.65591	0.355141								7.65862	0.776873								7.66237	0.913781								7.65554	0.937222								7.66199	0.327312
7.66624	0.728638	7.66993	1.11663	7.66668	0.816693	7.66419	0.330007								7.6669	0.770948								7.67065	0.894536								7.66383	0.934552								7.67027	0.33669
7.67453	0.719672	7.67822	1.09308	7.67496	0.862941	7.67248	0.373053								7.67519	0.776015								7.67894	0.898669								7.67211	0.941796								7.67856	0.343756
7.68282	0.710591	7.6865	1.09092	7.68325	0.904415	7.68076	0.334826								7.68348	0.78618								7.68722	0.906193								7.6804	0.947492								7.68684	0.347436
7.69111	0.717711	7.69478	1.08852	7.69154	0.944701	7.68905	0.335384								7.69177	0.790278								7.69551	0.916902								7.68868	0.969712								7.69512	0.344641
7.69939	0.730306	7.70307	1.10078	7.69983	1.08869	7.69733	0.348371								7.70005	0.795736								7.70379	0.906822								7.69697	0.948345								7.70341	0.331658
7.70768	0.716348	7.71135	1.09283	7.70811	1.47934	7.70562	0.341158								7.70834	0.803409								7.71207	0.913335								7.70525	0.941071								7.71169	0.330833
7.71596	0.711898	7.71963	1.10043	7.7164	2.25089	7.7139	0.350078								7.71663	0.807158								7.72036	0.92627								7.71354	0.920681								7.71997	0.351616
7.72425	0.712129	7.72792	1.108	7.72469	3.99056	7.72219	0.352032								7.72492	0.812717								7.72864	0.91717								7.72182	0.94653								7.72826	0.3556
7.73254	0.708341	7.7362	1.06994	7.73297	7.7237	7.73047	0.340499								7.7332	0.815843								7.73693	0.907218								7.73011	0.957247								7.73654	0.340861
7.74083	0.719377	7.74449	1.10697	7.74126	15.3868	7.73876	0.337394								7.74149	0.836098								7.74521	0.898451								7.73839	0.940608								7.74483	0.341315
7.74911	0.721699	7.75277	1.0818	7.74955	27.8732	7.74704	0.3501								7.74978	0.884661								7.75349	0.907767								7.74668	0.954357								7.75311	0.341682
7.7574	0.712831	7.76105	1.10558	7.75783	44.2038	7.75533	0.345325								7.75806	0.895272								7.76178	0.911502								7.75496	0.963449								7.76139	0.346169
7.76569	0.74029	7.76933	1.09821	7.76612	62.3572	7.76361	0.34137								7.76635	0.889167								7.77006	0.932723								7.76325	0.974393								7.76968	0.354344
7.77397	0.738266	7.77762	1.09838	7.77441	81.4874	7.7719	0.347802								7.77464	0.904993								7.77835	0.943836								7.77153	0.971885								7.77796	0.35671
7.78226	0.712818	7.7859	1.10181	7.7827	101.728	7.78018	0.352122								7.78293	0.925895								7.78663	0.953704								7.77982	0.979842								7.78624	0.349174
7.79054	0.720722	7.79419	1.10185	7.79098	122.14	7.78847	0.361587								7.79121	0.947434								7.79491	0.938546								7.7881	0.952485								7.79453	0.337409
7.79883	0.748933	7.80247	1.11821	7.79927	143.247	7.79675	0.365543								7.7995	0.962975								7.8032	0.94703								7.79639	0.96049								7.80281	0.345943
7.80712	0.752268	7.81075	1.12949	7.80756	165.638	7.80504	0.367074								7.80779	0.984454								7.81148	0.963977								7.80467	0.948388								7.81109	0.342419
7.81541	0.73878	7.81904	1.13857	7.81584	187.909	7.81332	0.373828								7.81607	1.00418								7.81977	0.948038								7.81296	0.972964								7.81938	0.365847
7.82369	0.746103	7.82732	1.14345	7.82413	207.976	7.82161	0.388239								7.82436	1.02959								7.82805	0.961046								7.82124	0.976728								7.82766	0.363856
7.83198	0.747298	7.8356	1.17132	7.83242	226.731	7.82989	0.388524								7.83265	1.07554								7.83633	0.978318								7.82953	0.984923								7.83595	0.366953
7.84027	0.744074	7.84389	1.19857	7.8407	243.404	7.83818	0.397548								7.84094	1.1187								7.84462	0.988766								7.83781	1.00391								7.84423	0.390308
7.84855	0.758013	7.85217	1.19482	7.84899	257.107	7.84647	0.40763								7.84922	1.20469								7.8529	0.972557								7.8461	1.00202								7.85251	0.421463
7.85684	0.762875	7.86045	1.17899	7.85728	267.597	7.85475	0.405314								7.85751	1.39336								7.86119	0.963147								7.85438	1.00692								7.8608	0.434608
7.86513	0.759327	7.86874	1.18277	7.86557	274.818	7.86304	0.430291								7.8658	1.66678								7.86947	0.975359								7.86267	0.989384								7.86908	0.464621
7.87341	0.750967	7.87702	1.19969	7.87385	279.421	7.87132	0.442822								7.87409	2.03466								7.87775	0.977054								7.87095	0.976243								7.87736	0.493619
7.8817	0.737743	7.8853	1.21336	7.88214	281.694	7.87961	0.427898								7.88237	2.51879								7.88604	1.00438								7.87924	1.01085								7.88565	0.485233
7.88999	0.753902	7.89359	1.22847	7.89042	281.895	7.88789	0.466512								7.89066	3.14261								7.89432	0.99864								7.88752	1.00068								7.89393	0.495401
7.89827	0.781188	7.90187	1.2106	7.89871	280.092	7.89618	0.514853								7.89895	3.8178								7.90261	0.991147								7.89581	1.01643								7.90221	0.497988
7.90656	0.774111	7.91015	1.20585	7.907	276.385	7.90446	0.624127								7.90724	4.49446								7.91089	0.999577								7.90409	1.01814								7.9105	0.508909
7.91485	0.776267	7.91844	1.21867	7.91529	271.025	7.91275	0.856143								7.91552	5.2154								7.91917	0.995728								7.91238	1.01497								7.91878	0.531525
7.92313	0.795953	7.92672	1.20883	7.92357	264.145	7.92103	1.27974								7.92381	5.96673								7.92746	1.00675								7.92066	1.0204								7.92706	0.53908
7.93142	0.819937	7.93501	1.21272	7.93186	255.905	7.92932	1.95399								7.9321	6.64436								7.93574	0.996383								7.92895	1.03366								7.93535	0.545136
7.93971	0.846884	7.94329	1.20366	7.94015	246.149	7.9376	2.89364								7.94038	7.23125								7.94403	1.01621								7.93723	1.02322								7.94363	0.55219
7.94799	0.871649	7.95157	1.23684	7.94843	235.601	7.94589	4.08464								7.94867	7.73834								7.95231	1.00806								7.94552	1.0284								7.95192	0.553053
7.95628	0.904161	7.95986	1.28068	7.95672	224.425	7.95417	5.32847								7.95696	8.16862								7.96059	1.00961								7.9538	1.03005								7.9602	0.568164
7.96457	0.931618	7.96814	1.31956	7.96501	211.984	7.96246	6.68391								7.96525	8.48049								7.96888	1.05602								7.96209	1.04246								7.96848	0.566455
7.97285	0.960329	7.97642	1.41743	7.9733	199.076	7.97074	8.10628								7.97353	8.63333								7.97716	1.03495								7.97037	1.03522								7.97677	0.607627
7.98114	0.99841	7.98471	1.5325	7.98158	185.921	7.97903	9.52325								7.98182	8.64091								7.98545	1.05248								7.97866	1.02749								7.98505	0.683662
7.98943	1.02824	7.99299	1.66955	7.98987	172.334	7.98731	10.8574								7.99011	8.48227								7.99373	1.06515								7.98694	1.03699								7.99334	0.769315
7.99771	1.03979	8.00127	1.80939	7.99816	158.619	7.9956	12.013								7.9984	8.18278								8.00201	1.08134								7.99523	1.05068								8.00162	0.835731
8.006	1.051	8.00956	1.97888	8.00644	145.262	8.00388	13.0639								8.00668	7.76212								8.0103	1.10247								8.00351	1.07201								8.0099	0.903317
8.01429	1.05421	8.01784	2.13919	8.01473	132.301	8.01217	13.9912								8.01497	7.24602								8.01858	1.09716								8.0118	1.08189								8.01819	1.0018
8.02257	1.05738	8.02612	2.26065	8.02302	119.797	8.02046	14.8029								8.02326	6.65227								8.02687	1.12176								8.02008	1.06909								8.02647	1.10258
8.03086	1.06926	8.03441	2.34597	8.0313	108.294	8.02874	15.5385								8.03154	6.04814								8.03515	1.13372								8.02837	1.08607								8.03475	1.15045
8.03915	1.04646	8.04269	2.41412	8.03959	96.7984	8.03702	16.1156								8.03983	5.45735								8.04343	1.11471								8.03665	1.08896								8.04304	1.21069
8.04744	1.01135	8.05097	2.49508	8.04788	85.5624	8.04531	16.5656								8.04812	4.8879								8.05172	1.13975								8.04494	1.09172								8.05132	1.27103
8.05572	1.00681	8.05926	2.48117	8.05616	75.5796	8.0536	16.8701								8.05641	4.39466								8.06	1.16268								8.05322	1.09366								8.0596	1.30308
8.06401	0.984228	8.06754	2.432	8.06445	66.1531	8.06188	17.009								8.06469	3.90798								8.06828	1.1597								8.06151	1.10458								8.06789	1.32823
8.0723	0.954945	8.07582	2.33997	8.07274	57.6744	8.07017	16.9555								8.07298	3.45003								8.07657	1.19925								8.06979	1.12244								8.07617	1.33156
8.08058	0.93393	8.08411	2.25536	8.08103	50.203	8.07845	16.6866								8.08127	3.0663								8.08485	1.30725								8.07808	1.12865								8.08446	1.33607
8.08887	0.914507	8.09239	2.15478	8.08931	43.2482	8.08674	16.2133								8.08956	2.73203								8.09314	1.50069								8.08636	1.13715								8.09274	1.30341
8.09716	0.882989	8.10068	2.01001	8.0976	37.107	8.09502	15.5224								8.09784	2.43123								8.10142	1.83957								8.09465	1.13675								8.10102	1.29124
8.10544	0.8638	8.10896	1.88266	8.10589	31.7632	8.10331	14.6485								8.10613	2.17233								8.1097	2.33795								8.10293	1.14439								8.10931	1.22219
8.11373	0.844977	8.11724	1.79189	8.11417	27.2722	8.11159	13.6118								8.11442	1.97021								8.11799	3.024								8.11122	1.16115								8.11759	1.14873
8.12202	0.828556	8.12552	1.68316	8.12246	23.2149	8.11988	12.5774								8.1227	1.74355								8.12627	3.91429								8.1195	1.1877								8.12587	1.10191
8.1303	0.812108	8.13381	1.60694	8.13075	19.6593	8.12816	11.4539								8.13099	1.57178								8.13456	5.01246								8.12779	1.25476								8.13416	1.01534
8.13859	0.787545	8.14209	1.54051	8.13903	16.6226	8.13645	10.2873								8.13928	1.44238								8.14284	6.25546								8.13607	1.40712								8.14244	0.950571
8.14687	0.769296	8.15038	1.45507	8.14732	14.023	8.14473	9.19628								8.14757	1.33186								8.15113	7.62288								8.14436	1.73039								8.15072	0.873273
8.15516	0.753559	8.15866	1.36936	8.15561	11.8916	8.15302	8.15758								8.15585	1.23155								8.15941	9.02353								8.15264	2.30247								8.15901	0.822519
8.16345	0.753843	8.16694	1.31593	8.1639	10.0885	8.1613	7.16811								8.16414	1.13353								8.16769	10.4002								8.16093	3.17408								8.16729	0.73411
8.17174	0.750298	8.17523	1.29349	8.17218	8.5331	8.16959	6.28014								8.17243	1.03486								8.17598	11.7382								8.16921	4.34139								8.17558	0.730201
8.18002	0.762436	8.18351	1.22901	8.18047	7.31759	8.17787	5.47934								8.18071	1.0059								8.18426	13.0623								8.1775	5.59788								8.18386	0.684856
8.18831	0.776156	8.19179	1.20229	8.18876	6.2509	8.18616	4.78096								8.189	0.961539								8.19255	14.0827								8.18578	7.11696								8.19214	0.59851
8.1966	0.73884	8.20008	1.17178	8.19704	5.31621	8.19444	4.20186								8.19729	0.917376								8.20083	15.0379								8.19407	8.76904								8.20043	0.584987
8.20488	0.724914	8.20836	1.15212	8.20533	4.58314	8.20273	3.65939								8.20558	0.907261								8.20911	15.73								8.20235	10.3474								8.20871	0.551387
8.21317	0.717235	8.21664	1.11956	8.21362	3.94374	8.21101	3.18711								8.21386	0.905631								8.2174	16.0816								8.21064	12.0486								8.21699	0.521975
8.22146	0.709637	8.22493	1.10457	8.2219	3.42975	8.2193	2.79113								8.22215	0.868805								8.22568	16.1089								8.21892	13.6894								8.22528	0.513391
8.22974	0.720064	8.23321	1.06984	8.23019	3.00421	8.22759	2.45092								8.23044	0.855827								8.23396	15.7868								8.22721	15.0377								8.23356	0.500317
8.23803	0.735296	8.24149	1.07989	8.23848	2.67091	8.23587	2.16798								8.23873	0.844314								8.24225	15.1766								8.23549	16.0589								8.24184	0.495521
8.24632	0.724343	8.24978	1.05079	8.24676	2.40033	8.24416	1.91673								8.24701	0.833941								8.25053	14.3445								8.24378	16.6841								8.25013	0.491617
8.2546	0.724048	8.25806	1.05785	8.25505	2.18164	8.25244	1.71689								8.2553	0.834853								8.25882	13.3479								8.25206	16.8983								8.25841	0.488438
8.26289	0.70691	8.26634	1.01672	8.26334	1.99585	8.26073	1.56693								8.26359	0.82582								8.2671	12.3273								8.26035	16.7292								8.2667	0.538678
8.27118	0.703938	8.27463	1.02102	8.27163	1.84875	8.26901	1.44239								8.27187	0.848479								8.27538	11.3306								8.26863	16.2001								8.27498	0.580029
8.27946	0.698864	8.28291	1.01298	8.27991	1.70919	8.2773	1.33593								8.28016	0.828209								8.28367	10.3015								8.27692	15.3681								8.28326	0.645107
8.28775	0.706416	8.2912	1.01697	8.2882	1.59932	8.28558	1.22911								8.28845	0.815626								8.29195	9.2974								8.2852	14.3795								8.29155	0.759034
8.29604	0.709182	8.29948	1.02509	8.29649	1.52814	8.29387	1.14307								8.29674	0.814271								8.30024	8.40949								8.29349	13.3297								8.29983	0.985882
8.30432	0.709327	8.30776	1.01121	8.30477	1.46868	8.30215	1.08152								8.30502	0.821157								8.30852	7.60099								8.30177	12.2514								8.30811	1.2773
8.31261	0.722032	8.31605	1.01417	8.31306	1.41802	8.31044	1.02855								8.31331	0.826564								8.31681	6.88699								8.31006	11.1703								8.3164	1.63427
8.3209	0.705107	8.32433	1.00708	8.32135	1.34235	8.31872	0.977939								8.3216	0.838037								8.32509	6.20029								8.31834	10.1817								8.32468	2.04535
8.32919	0.718796	8.33261	1.01511	8.32963	1.29841	8.32701	0.947411								8.32989	0.806563								8.33337	5.61258								8.32663	9.24839								8.33296	2.50063
8.33747	0.705838	8.3409	1.04476	8.33792	1.29108	8.33529	0.91177								8.33817	0.784744								8.34166	5.11227								8.33491	8.40294								8.34125	3.00746
8.34576	0.699879	8.34918	0.997838	8.34621	1.25324	8.34358	0.894971								8.34646	0.791305								8.34994	4.69318								8.3432	7.6373								8.34953	3.47159
8.35404	0.717149	8.35746	1.02671	8.35449	1.20937	8.35186	0.879867								8.35475	0.791092								8.35822	4.24692								8.35148	6.93178								8.35782	3.87043
8.36233	0.715814	8.36575	1.01965	8.36278	1.20443	8.36015	0.860185								8.36303	0.77857								8.36651	3.86355								8.35977	6.30263								8.3661	4.27363
8.37062	0.698303	8.37403	1.02826	8.37107	1.20711	8.36843	0.856226								8.37132	0.776516								8.37479	3.56892								8.36805	5.70976								8.37438	4.64764
8.3789	0.703407	8.38231	1.03252	8.37936	1.18844	8.37672	0.844808								8.37961	0.78335								8.38308	3.30314								8.37634	5.17948								8.38267	4.94255
8.38719	0.706251	8.3906	1.02953	8.38764	1.15727	8.385	0.825702								8.3879	0.781338								8.39136	3.08801								8.38462	4.72417								8.39095	5.20965
8.39548	0.714683	8.39888	1.02419	8.39593	1.16433	8.39329	0.814782								8.39618	0.769099								8.39964	2.90324								8.39291	4.33655								8.39923	5.36752
8.40376	0.701518	8.40716	1.03043	8.40422	1.13804	8.40157	0.817387								8.40447	0.760759								8.40793	2.72771								8.40119	4.01654								8.40752	5.4613
8.41205	0.689468	8.41545	1.00443	8.4125	1.12339	8.40986	0.81938								8.41276	0.789245								8.41621	2.60258								8.40948	3.73076								8.4158	5.50223
8.42034	0.697572	8.42373	1.02477	8.42079	1.10339	8.41815	0.804427								8.42104	0.828567								8.4245	2.49311								8.41776	3.49405								8.42408	5.42289
8.42863	0.702223	8.43201	1.04149	8.42908	1.06564	8.42643	0.789114								8.42933	0.814241								8.43278	2.41194								8.42605	3.2785								8.43237	5.30322
8.43691	0.70767	8.4403	1.03016	8.43736	1.04908	8.43472	0.79519								8.43762	0.792521								8.44107	2.34423								8.43433	3.08231								8.44065	5.07818
8.4452	0.700657	8.44858	1.02441	8.44565	1.05964	8.443	0.799486								8.44591	0.820424								8.44935	2.28484								8.44262	2.94775								8.44894	4.80309
8.45349	0.695921	8.45686	1.02647	8.45394	1.04245	8.45129	0.788821								8.45419	0.893561								8.45763	2.23811								8.4509	2.8323								8.45722	4.48668
8.46177	0.722248	8.46515	1.00964	8.46223	1.03493	8.45957	0.777902								8.46248	0.931669								8.46592	2.20217								8.45919	2.73716								8.4655	4.13526
8.47006	0.702599	8.47343	1.00058	8.47051	1.00308	8.46786	0.779712								8.47077	0.970257								8.4742	2.17844								8.46747	2.66607								8.47378	3.76949
8.47835	0.700617	8.48171	1.01109	8.4788	1.02488	8.47614	0.788744								8.47906	1.07228								8.48249	2.15431								8.47576	2.5956								8.48207	3.42207
8.48663	0.714865	8.49	0.993175	8.48709	1.03283	8.48443	0.800521								8.48734	1.10657								8.49077	2.13333								8.48404	2.52685								8.49035	3.09858
8.49492	0.707823	8.49828	0.977141	8.49537	1.03379	8.49271	0.825095								8.49563	1.1519								8.49905	2.11269								8.49233	2.4798								8.49864	2.78212
8.50321	0.698066	8.50657	1.00312	8.50366	1.00788	8.501	0.866844								8.50392	1.26064								8.50734	2.10209								8.50061	2.4495								8.50692	2.48659
8.51149	0.687057	8.51485	0.993591	8.51195	1.01789	8.50928	0.925547								8.5122	1.37196								8.51562	2.09482								8.5089	2.42566								8.5152	2.24555
8.51978	0.709432	8.52313	0.986029	8.52023	1.03532	8.51757	0.999234								8.52049	1.42998								8.52391	2.0796								8.51718	2.41024								8.52349	2.0079
8.52807	0.690333	8.53142	0.995438	8.52852	1.03885	8.52585	1.09511								8.52878	1.50114								8.53219	2.07513								8.52547	2.39339								8.53177	1.79166
8.53635	0.698351	8.5397	1.00545	8.53681	1.05473	8.53414	1.2046								8.53707	1.54867								8.54047	2.08043								8.53375	2.37644								8.54005	1.61552
8.54464	0.712248	8.54798	0.998957	8.54509	1.05057	8.54242	1.34054								8.54535	1.58037								8.54876	2.0695								8.54204	2.35267								8.54834	1.45905
8.55293	0.694564	8.55627	0.979087	8.55338	1.05184	8.55071	1.4835								8.55364	1.61056								8.55704	2.05869								8.55032	2.33726								8.55662	1.30488
8.56121	0.71226	8.56455	0.97353	8.56167	1.06554	8.55899	1.61221								8.56193	1.63683								8.56533	2.05191								8.55861	2.33641								8.5649	1.17946
8.5695	0.719574	8.57283	0.990594	8.56996	1.05444	8.56728	1.75883								8.57022	1.64496								8.57361	2.05624								8.56689	2.30191								8.57319	1.07657
8.57779	0.687997	8.58112	0.991906	8.57824	1.07034	8.57556	1.90843								8.5785	1.60342								8.58189	2.0653								8.57518	2.30142								8.58147	1.02161
8.58607	0.687193	8.5894	0.98523	8.58653	1.05638	8.58385	2.03807								8.58679	1.60306								8.59018	2.05231								8.58346	2.31311								8.58976	0.947954
8.59436	0.720923	8.59768	0.977178	8.59482	1.05875	8.59213	2.14292								8.59508	1.55381								8.59846	2.0356								8.59175	2.30101								8.59804	0.89504
8.60265	0.723272	8.60597	0.979601	8.6031	1.05004	8.60042	2.24216								8.60337	1.51035								8.60675	2.04155								8.60003	2.30101								8.60632	0.859667
8.61093	0.691837	8.61425	0.992922	8.61139	1.05173	8.60871	2.34574								8.61165	1.43175								8.61503	2.04124								8.60832	2.30937								8.61461	0.819682
8.61922	0.682929	8.62253	1.00395	8.61968	1.04341	8.61699	2.42531								8.61994	1.37525								8.62331	2.04159								8.6166	2.31237								8.62289	0.790077
8.62751	0.696349	8.63082	1.01664	8.62796	1.05114	8.62528	2.47695								8.62823	1.32419								8.6316	2.05533								8.62489	2.30587								8.63117	0.752232
8.63579	0.699089	8.6391	1.01575	8.63625	1.03693	8.63356	2.52743								8.63651	1.2576								8.63988	2.07745								8.63317	2.30431								8.63946	0.730752
8.64408	0.714401	8.64738	1.01394	8.64454	1.03195	8.64185	2.54516								8.6448	1.19141								8.64817	2.08515								8.64146	2.31276								8.64774	0.723514
8.65237	0.679189	8.65567	1.03419	8.65282	1.01965	8.65013	2.54899								8.65309	1.11936								8.65645	2.08941								8.64974	2.30907								8.65602	0.708413
8.66065	0.684506	8.66395	1.03731	8.66111	1.01554	8.65842	2.5334								8.66138	1.08263								8.66473	2.13497								8.65803	2.30414								8.66431	0.695964
8.66894	0.695557	8.67224	1.02529	8.6694	1.0056	8.6667	2.50688								8.66966	1.05275								8.67302	2.19709								8.66631	2.32807								8.67259	0.683412
8.67723	0.696792	8.68052	1.00218	8.67769	1.01288	8.67499	2.47648								8.67795	1.03292								8.6813	2.2581								8.6746	2.33578								8.68088	0.671076
8.68551	0.701806	8.6888	0.982714	8.68597	0.997078	8.68327	2.41708								8.68624	0.971833								8.68959	2.33125								8.68288	2.33016								8.68916	0.657031
8.6938	0.723594	8.69708	0.992801	8.69426	1.00387	8.69156	2.33595								8.69453	0.914165								8.69787	2.40964								8.69117	2.32651								8.69744	0.644808
8.70209	0.745445	8.70537	1.00459	8.70255	0.998019	8.69984	2.2234								8.70281	0.882262								8.70615	2.48583								8.69945	2.33517								8.70573	0.636016
8.71038	0.730751	8.71365	1.02952	8.71083	1.00099	8.70813	2.11882								8.7111	0.876244								8.71444	2.5474								8.70774	2.34159								8.71401	0.63138
8.71866	0.705211	8.72194	1.03202	8.71912	0.989875	8.71641	2.02211								8.71939	0.869461								8.72272	2.60202								8.71602	2.34178								8.7223	0.623371
8.72695	0.715377	8.73022	1.00871	8.72741	1.01916	8.7247	1.90469								8.72767	0.840893								8.73101	2.65202								8.72431	2.34333								8.73058	0.616578
8.73523	0.729974	8.7385	1.02735	8.73569	1.01611	8.73298	1.78123								8.73596	0.830969								8.73929	2.69175								8.73259	2.35345								8.73886	0.603011
8.74352	0.720704	8.74679	1.03666	8.74398	1.02071	8.74127	1.64763								8.74425	0.810737								8.74757	2.73396								8.74088	2.37506								8.74715	0.587835
8.75181	0.709057	8.75507	1.03958	8.75227	0.994136	8.74955	1.53399								8.75254	0.795378								8.75586	2.77209								8.74916	2.39542								8.75543	0.590108
8.7601	0.690036	8.76335	1.06219	8.76056	0.973091	8.75784	1.43848								8.76082	0.777561								8.76414	2.7971								8.75745	2.3926								8.76371	0.594419
8.76838	0.697486	8.77164	1.06119	8.76884	0.971977	8.76613	1.35643								8.76911	0.764183								8.77243	2.81104								8.76573	2.39321								8.772	0.594002
8.77667	0.715166	8.77992	1.0597	8.77713	0.94543	8.77441	1.27877								8.7774	0.745144								8.78071	2.80378								8.77402	2.40223								8.78028	0.587745
8.78496	0.707765	8.7882	1.04406	8.78542	0.937175	8.7827	1.20442								8.78569	0.755053								8.78899	2.77006								8.7823	2.39295								8.78857	0.576297
8.79324	0.702309	8.79649	1.0218	8.7937	0.944158	8.79098	1.13893								8.79397	0.748745								8.79728	2.73285								8.79059	2.41019								8.79685	0.580728
8.80153	0.701067	8.80477	1.0297	8.80199	0.939141	8.79927	1.09242								8.80226	0.756543								8.80556	2.68491								8.79887	2.39303								8.80513	0.577918
8.80982	0.701321	8.81305	1.0261	8.81028	0.940183	8.80755	1.03864								8.81055	0.749685								8.81385	2.63195								8.80716	2.38633								8.81342	0.56954
8.8181	0.684032	8.82134	1.02214	8.81856	0.957739	8.81584	0.999319								8.81883	0.726912								8.82213	2.5792								8.81544	2.40623								8.8217	0.581673
8.82639	0.700991	8.82962	1.02784	8.82685	0.938441	8.82412	0.983321								8.82712	0.732052								8.83041	2.53416								8.82373	2.43338								8.82998	0.573754
8.83468	0.693846	8.8379	1.01327	8.83514	0.930673	8.83241	0.961954								8.83541	0.740513								8.8387	2.48763								8.83201	2.43387								8.83827	0.553036
8.84296	0.70398	8.84619	0.995987	8.84343	0.904727	8.84069	0.961177								8.8437	0.737591								8.84698	2.43628								8.8403	2.43167								8.84655	0.559024
8.85125	0.685338	8.85447	0.989912	8.85171	0.90343	8.84898	0.981756								8.85198	0.742555								8.85527	2.40947								8.84858	2.41884								8.85483	0.564766
8.85954	0.669961	8.86275	0.980805	8.86	0.912905	8.85726	1.03277								8.86027	0.737319								8.86355	2.39032								8.85687	2.43418								8.86312	0.559331
8.86782	0.691704	8.87104	0.983553	8.86829	0.902037	8.86555	1.06515								8.86856	0.758712								8.87183	2.35446								8.86515	2.45514								8.8714	0.560284
8.87611	0.687527	8.87932	0.995457	8.87657	0.917509	8.87383	1.11008								8.87684	0.767662								8.88012	2.33507								8.87344	2.44858								8.87968	0.565767
8.8844	0.704583	8.88761	0.991019	8.88486	0.91311	8.88212	1.19567								8.88513	0.784599								8.8884	2.31256								8.88172	2.45227								8.88797	0.561797
8.89268	0.717274	8.89589	0.994114	8.89315	0.911115	8.8904	1.26882								8.89342	0.786618								8.89669	2.30705								8.89001	2.46917								8.89625	0.556153
8.90097	0.724632	8.90417	0.987303	8.90143	0.930874	8.89869	1.38005								8.90171	0.803678								8.90497	2.29587								8.89829	2.4688								8.90453	0.557915
8.90926	0.769588	8.91246	0.993132	8.90972	0.942811	8.90697	1.51968								8.90999	0.818512								8.91325	2.28943								8.90658	2.45813								8.91282	0.554101
8.91754	0.76231	8.92074	1.00552	8.91801	0.977349	8.91526	1.72729								8.91828	0.825875								8.92154	2.26726								8.91486	2.45352								8.9211	0.546785
8.92583	0.762259	8.92902	1.01183	8.92629	0.976598	8.92354	2.07647								8.92657	0.845949								8.92982	2.27182								8.92314	2.46098								8.92939	0.544476
8.93412	0.790981	8.93731	1.01696	8.93458	0.987611	8.93183	2.8614								8.93486	0.858977								8.93811	2.28126								8.93143	2.47859								8.93767	0.550657
8.9424	0.825828	8.94559	1.01908	8.94287	0.993341	8.94011	4.60809								8.94314	0.850594								8.94639	2.27926								8.93971	2.48647								8.94595	0.546101
8.95069	0.843807	8.95387	1.04264	8.95116	1.02063	8.9484	7.51599								8.95143	0.8771								8.95467	2.26951								8.948	2.48707								8.95424	0.546096
8.95898	0.843123	8.96216	1.06035	8.95944	1.04805	8.95668	11.465								8.95972	0.893782								8.96296	2.25009								8.95628	2.48129								8.96252	0.558482
8.96726	0.84695	8.97044	1.07185	8.96773	1.06528	8.96497	16.4399								8.968	0.913582								8.97124	2.24369								8.96457	2.48325								8.9708	0.554385
8.97555	0.855437	8.97872	1.08716	8.97602	1.0605	8.97325	22.3087								8.97629	0.932197								8.97953	2.26279								8.97286	2.49011								8.97909	0.550692
8.98384	0.885753	8.98701	1.11904	8.9843	1.06175	8.98154	28.6559								8.98458	0.953327								8.98781	2.27286								8.98114	2.47399								8.98737	0.563948
8.99212	0.86952	8.99529	1.13371	8.99259	1.07384	8.98982	34.8783								8.99287	0.996341								8.99609	2.26437								8.98943	2.4869								8.99565	0.557643
9.00041	0.897462	9.00357	1.13194	9.00088	1.08503	8.99811	41.6633								9.00115	1.10698								9.00438	2.2681								8.99771	2.50287								9.00394	0.55447
9.0087	0.889699	9.01186	1.13523	9.00916	1.06993	9.00639	49.5217								9.00944	1.22235								9.01266	2.29123								9.006	2.49671								9.01222	0.571447
9.01699	0.874534	9.02014	1.1628	9.01745	1.05295	9.01468	57.5717								9.01773	1.34089								9.02095	2.31039								9.01428	2.46062								9.02051	0.573358
9.02527	0.853567	9.02843	1.1752	9.02574	1.04089	9.02297	66.0227								9.02601	1.45615								9.02923	2.30911								9.02257	2.49097								9.02879	0.566186
9.03356	0.85493	9.03671	1.17513	9.03402	1.03994	9.03125	74.4557								9.0343	1.54969								9.03751	2.29302								9.03085	2.49751								9.03707	0.558577
9.04184	0.840787	9.04499	1.18867	9.04231	1.05392	9.03954	82.7544								9.04259	1.61331								9.0458	2.30316								9.03914	2.49562								9.04536	0.560006
9.05013	0.836483	9.05327	1.1604	9.0506	1.03221	9.04782	91.406								9.05088	1.64312								9.05408	2.28012								9.04742	2.48661								9.05364	0.580193
9.05842	0.835414	9.06156	1.15005	9.05889	1.00955	9.05611	100.252								9.05917	1.6645								9.06237	2.27703								9.0557	2.47954								9.06192	0.593399
9.06671	0.820853	9.06984	1.17463	9.06717	0.982093	9.06439	108.81								9.06745	1.68957								9.07065	2.26647								9.06399	2.4706								9.07021	0.591767
9.07499	0.779912	9.07813	1.15731	9.07546	0.985481	9.07268	117.177								9.07574	1.71476								9.07893	2.26896								9.07227	2.46626								9.07849	0.598256
9.08328	0.778385	9.08641	1.13476	9.08375	0.985989	9.08096	125.301								9.08403	1.74056								9.08722	2.28554								9.08056	2.46258								9.08677	0.604666
9.09156	0.777397	9.09469	1.12949	9.09203	0.993968	9.08925	133.453								9.09231	1.76377								9.0955	2.29038								9.08884	2.46964								9.09506	0.609704
9.09985	0.765277	9.10298	1.10219	9.10032	0.972009	9.09753	141.808								9.1006	1.79476								9.10379	2.29716								9.09713	2.47614								9.10334	0.627519
9.10814	0.761689	9.11126	1.10669	9.10861	0.956278	9.10582	150.675								9.10889	1.78173								9.11207	2.31056								9.10542	2.48106								9.11163	0.647083
9.11643	0.757125	9.11954	1.10079	9.1169	0.945555	9.1141	159.708								9.11718	1.76013								9.12035	2.30751								9.1137	2.47814								9.11991	0.687194
9.12471	0.750131	9.12783	1.09071	9.12518	0.940264	9.12239	168.583								9.12546	1.74244								9.12864	2.33355								9.12199	2.46762								9.12819	0.707695
9.133	0.746069	9.13611	1.08426	9.13347	0.948565	9.13067	176.944								9.13375	1.69341								9.13692	2.31148								9.13027	2.4721								9.13648	0.707184
9.14129	0.75638	9.14439	1.07629	9.14176	0.943109	9.13896	184.757								9.14204	1.62102								9.14521	2.31088								9.13856	2.47789								9.14476	0.720727
9.14957	0.742046	9.15268	1.07137	9.15004	0.933426	9.14724	192.215								9.15033	1.54015								9.15349	2.31426								9.14684	2.50832								9.15304	0.761557
9.15786	0.703595	9.16096	1.05032	9.15833	0.935895	9.15553	199.246								9.15861	1.44322								9.16177	2.33164								9.15513	2.48502								9.16133	0.784865
9.16615	0.702585	9.16924	1.02906	9.16662	0.936529	9.16381	206.113								9.1669	1.35574								9.17006	2.3392								9.16341	2.48088								9.16961	0.824016
9.17443	0.70449	9.17753	0.999184	9.1749	0.902411	9.1721	213.019								9.17519	1.29544								9.17834	2.4017								9.1717	2.49272								9.17789	0.863695
9.18272	0.712722	9.18581	1.02226	9.18319	0.92672	9.18039	219.912								9.18347	1.2407								9.18663	2.50911								9.17998	2.50511								9.18618	0.877453
9.19101	0.711026	9.1941	1.0071	9.19148	0.944648	9.18867	226.388								9.19176	1.18488								9.19491	2.63435								9.18826	2.53705								9.19446	0.935266
9.19929	0.703622	9.20238	1.02346	9.19976	0.944387	9.19696	233.183								9.20005	1.12531								9.20319	2.95013								9.19655	2.58486								9.20275	1.04295
9.20758	0.69444	9.21066	0.999233	9.20805	0.977311	9.20524	239.745								9.20834	1.06844								9.21148	3.65297								9.20483	2.70782								9.21103	1.17026
9.21587	0.699572	9.21895	1.00623	9.21634	1.04361	9.21353	246.214								9.21662	1.04068								9.21976	5.61616								9.21312	2.91867								9.21931	1.35586
9.22415	0.697801	9.22723	0.966394	9.22462	1.13175	9.22181	251.588								9.22491	1.01557								9.22805	10.0353								9.22141	3.20563								9.2276	1.60533
9.23244	0.704024	9.23551	0.956154	9.23291	1.25401	9.2301	257.015								9.2332	0.991295								9.23633	16.3734								9.22969	3.62288								9.23588	1.87713
9.24073	0.709164	9.2438	0.972649	9.2412	1.44611	9.23838	262.338								9.24149	0.971668								9.24461	23.7164								9.23798	4.31125								9.24416	2.15373
9.24901	0.719575	9.25208	0.964731	9.24949	1.62911	9.24667	266.729								9.24977	0.955142								9.2529	32.2248								9.24626	6.03843								9.25245	2.4431
9.2573	0.731392	9.26036	0.940017	9.25777	1.83282	9.25495	270.903								9.25806	0.938486								9.26118	41.2839								9.25455	10.1045								9.26073	2.71142
9.26559	0.734939	9.26865	0.9569	9.26606	2.04267	9.26324	274.583								9.26635	0.912214								9.26947	51.4174								9.26283	17.4041								9.26901	3.01235
9.27387	0.734064	9.27693	0.967421	9.27435	2.25002	9.27152	277.688								9.27463	0.901562								9.27775	62.0641								9.27111	26.8925								9.2773	3.28141
9.28216	0.732296	9.28521	0.985554	9.28264	2.47199	9.27981	280.544								9.28292	0.886873								9.28603	72.6649								9.2794	38.4792								9.28558	3.47847
9.29045	0.735618	9.2935	0.986472	9.29092	2.65819	9.28809	282.842								9.29121	0.876057								9.29432	83.1324								9.28768	51.2002								9.29387	3.69553
9.29873	0.736042	9.30178	0.990503	9.29921	2.82004	9.29638	284.547								9.2995	0.863055								9.3026	93.6951								9.29597	65.3991								9.30215	3.86527
9.30702	0.74694	9.31006	1.01055	9.30749	2.98296	9.30466	285.934								9.30778	0.858724								9.31089	103.555								9.30425	78.098								9.31043	4.01209
9.31531	0.762127	9.31835	1.01565	9.31578	3.10829	9.31295	286.639								9.31607	0.865872								9.31917	113.297								9.31254	91.9956								9.31872	4.12146
9.32359	0.758695	9.32663	1.01831	9.32407	3.16314	9.32123	286.697								9.32436	0.846384								9.32745	122.629								9.32083	107.483								9.327	4.20455
9.33188	0.757467	9.33491	1.01982	9.33235	3.16488	9.32952	285.994								9.33264	0.844844								9.33574	132.478								9.32911	123.695								9.33528	4.24033
9.34017	0.749071	9.3432	1.0086	9.34064	3.13298	9.3378	284.499								9.34093	0.857272								9.34402	142.406								9.3374	140.354								9.34357	4.24822
9.34845	0.738319	9.35148	1.01445	9.34893	3.05385	9.34609	282.329								9.34922	0.857751								9.35231	153.529								9.34568	157.384								9.35185	4.18956
9.35674	0.722223	9.35976	1.01924	9.35722	2.94918	9.35437	279.565								9.35751	0.852625								9.36059	165.785								9.35397	175.47								9.36013	4.14092
9.36503	0.710842	9.36805	1.0308	9.3655	2.81674	9.36266	276.265								9.36579	0.834574								9.36887	178.619								9.36225	194.055								9.36842	4.09753
9.37331	0.716824	9.37633	1.02373	9.37379	2.66196	9.37095	272.835								9.37408	0.824156								9.37716	192.665								9.37054	211.759								9.3767	4.0714
9.3816	0.739721	9.38462	1.00176	9.38208	2.51527	9.37923	268.925								9.38237	0.806036								9.38544	206.438								9.37882	226.784								9.38499	4.10671
9.38989	0.750582	9.3929	1.01601	9.39036	2.36877	9.38752	264.809								9.39066	0.782088								9.39373	218.775								9.38711	240.55								9.39327	4.19808
9.39818	0.73271	9.40118	1.01799	9.39865	2.25556	9.3958	260.077								9.39894	0.76177								9.40201	229.537								9.39539	252.516								9.40155	4.33246
9.40646	0.717688	9.40947	1.01995	9.40694	2.23736	9.40409	255.045								9.40723	0.770232								9.41029	237.484								9.40367	262.701								9.40984	4.47891
9.41475	0.709397	9.41775	1.027	9.41523	2.34632	9.41237	249.745								9.41552	0.794491								9.41858	243.973								9.41196	270.726								9.41812	4.72894
9.42304	0.698244	9.42603	1.00486	9.42351	2.62356	9.42066	244.25								9.4238	0.769373								9.42686	249.184								9.42024	277.132								9.4264	4.93567
9.43132	0.700631	9.43432	1.01026	9.4318	3.0866	9.42894	238.683								9.43209	0.775928								9.43515	253.223								9.42853	281.943								9.43469	5.14606
9.43961	0.707117	9.4426	0.98702	9.44009	3.72401	9.43723	232.995								9.44038	0.780685								9.44343	255.952								9.43681	285.471								9.44297	5.30795
9.4479	0.694246	9.45088	0.979357	9.44837	4.51292	9.44551	227.615								9.44867	0.763473								9.45171	257.821								9.4451	287.605								9.45126	5.41012
9.45618	0.709871	9.45917	0.983121	9.45666	5.42442	9.4538	222.016								9.45695	0.75777								9.46	258.644								9.45339	288.651								9.45954	5.51625
9.46447	0.732365	9.46745	0.944832	9.46495	6.41287	9.46208	216.031								9.46524	0.765327								9.46828	258.475								9.46167	288.707								9.46782	5.61535
9.47275	0.724976	9.47573	0.958255	9.47323	7.45599	9.47037	209.742								9.47353	0.771523								9.47657	257.529								9.46995	287.907								9.47611	5.74393
9.48104	0.721979	9.48402	0.965012	9.48152	8.53621	9.47865	203.608								9.48181	0.771092								9.48485	255.891								9.47824	286.365								9.48439	5.86997
9.48933	0.72108	9.4923	0.977586	9.48981	9.53875	9.48694	197.52								9.4901	0.749959								9.49313	253.575								9.48653	284.095								9.49267	6.06623
9.49762	0.717975	9.50058	0.977845	9.49809	10.4677	9.49522	191.075								9.49839	0.784222								9.50142	250.738								9.49481	281.279								9.50096	6.2881
9.5059	0.700372	9.50887	0.955772	9.50638	11.346	9.50351	184.548								9.50668	0.767664								9.5097	247.324								9.5031	277.965								9.50924	6.62912
9.51419	0.697656	9.51715	0.947919	9.51467	12.0563	9.51179	177.724								9.51496	0.756915								9.51799	243.574								9.51138	274.311								9.51752	7.02179
9.52248	0.702488	9.52543	0.951535	9.52295	12.5358	9.52008	171.402								9.52325	0.747493								9.52627	239.431								9.51966	270.14								9.52581	7.50225
9.53076	0.692277	9.53372	0.951525	9.53124	12.8029	9.52836	165.164								9.53154	0.770781								9.53455	234.997								9.52795	265.989								9.53409	8.10154
9.53905	0.698783	9.542	0.963475	9.53953	12.8623	9.53665	158.427								9.53983	0.771898								9.54284	230.303								9.53623	261.646								9.54238	9.09319
9.54734	0.709951	9.55028	0.952707	9.54782	12.6713	9.54494	151.558								9.54811	0.761042								9.55112	225.673								9.54452	256.743								9.55066	11.0485
9.55562	0.716991	9.55857	0.958087	9.5561	12.2888	9.55322	144.693								9.5564	0.762677								9.55941	220.5								9.5528	251.53								9.55894	13.85
9.56391	0.708655	9.56685	0.948933	9.56439	11.7912	9.56151	137.819								9.56469	0.767911								9.56769	215.147								9.56109	246.233								9.56723	17.364
9.5722	0.703925	9.57513	0.979991	9.57268	11.1934	9.56979	131.087								9.57297	0.770509								9.57597	209.56								9.56938	240.732								9.57551	21.2647
9.58048	0.710508	9.58342	0.997431	9.58097	10.5108	9.57808	124.187								9.58126	0.76199								9.58426	203.683								9.57766	235.184								9.58379	25.6182
9.58877	0.721198	9.5917	0.986142	9.58925	9.72647	9.58636	117.424								9.58955	0.741757								9.59254	197.82								9.58595	229.453								9.59208	29.8309
9.59706	0.720259	9.59999	0.99141	9.59754	8.93073	9.59465	110.939								9.59784	0.73816								9.60083	191.893								9.59423	223.648								9.60036	34.7754
9.60534	0.709324	9.60827	0.98008	9.60582	8.12469	9.60293	104.376								9.60612	0.726882								9.60911	185.855								9.60251	218.195								9.60864	39.7927
9.61363	0.697153	9.61655	0.978185	9.61411	7.33599	9.61122	97.7705								9.61441	0.720235								9.61739	179.65								9.6108	212.452								9.61693	44.8984
9.62192	0.692915	9.62484	0.967572	9.6224	6.58935	9.6195	90.8793								9.6227	0.712013								9.62568	173.687								9.61908	206.426								9.62521	50.0454
9.6302	0.687708	9.63312	0.971549	9.63069	5.90175	9.62779	84.3031								9.63099	0.719057								9.63396	167.845								9.62737	200.255								9.63349	55.245
9.63849	0.698205	9.6414	0.964605	9.63897	5.2831	9.63607	77.8823								9.63927	0.722392								9.64225	161.614								9.63565	193.964								9.64178	60.0637
9.64678	0.702262	9.64969	0.979989	9.64726	4.70185	9.64436	71.4678								9.64756	0.702722								9.65053	155.224								9.64394	187.811								9.65006	65.1902
9.65507	0.698279	9.65797	0.947841	9.65555	4.17985	9.65264	65.2896								9.65585	0.721828								9.65881	148.661								9.65222	181.473								9.65835	70.2246
9.66335	0.685139	9.66625	0.957555	9.66383	3.73814	9.66093	59.3804								9.66413	0.710349								9.6671	142.164								9.66051	175.061								9.66663	75.4659
9.67164	0.693639	9.67454	0.950759	9.67212	3.31106	9.66921	53.8082								9.67242	0.701536								9.67538	135.696								9.66879	168.751								9.67491	80.5616
9.67993	0.680901	9.68282	0.918197	9.68041	2.91465	9.6775	48.7403								9.68071	0.70381								9.68367	128.86								9.67708	162.611								9.6832	85.3882
9.68821	0.671727	9.6911	0.92859	9.68869	2.59005	9.68578	43.8976								9.689	0.700079								9.69195	122.094								9.68536	156.308								9.69148	89.9429
9.6965	0.682914	9.69939	0.942411	9.69698	2.30319	9.69407	39.2221								9.69729	0.697002								9.70023	115.631								9.69365	149.613								9.69976	94.4849
9.70478	0.675786	9.70767	0.937859	9.70527	2.05874	9.70235	34.9486								9.70557	0.719422								9.70852	109.455								9.70194	143.015								9.70805	98.5064
9.71307	0.677161	9.71595	0.925391	9.71356	1.85604	9.71064	30.9195								9.71386	0.710657								9.7168	102.922								9.71022	136.362								9.71633	102.523
9.72136	0.68837	9.72424	0.938773	9.72184	1.70565	9.71893	27.1399								9.72215	0.688512								9.72509	96.3224								9.71851	129.804								9.72462	106
9.72964	0.694278	9.73252	0.9283	9.73013	1.54719	9.72721	23.7231								9.73043	0.699746								9.73337	90.1347								9.72679	123.11								9.7329	108.969
9.73793	0.692455	9.7408	0.932824	9.73842	1.40637	9.7355	20.7163								9.73872	0.712429								9.74165	83.9451								9.73507	116.48								9.74118	111.306
9.74622	0.698955	9.74909	0.927738	9.7467	1.30502	9.74378	18.1768								9.74701	0.725867								9.74994	78.0589								9.74336	109.898								9.74947	113.118
9.7545	0.696076	9.75737	0.906175	9.75499	1.21786	9.75207	15.8697								9.7553	0.713684								9.75822	72.0018								9.75164	103.851								9.75775	114.377
9.76279	0.678746	9.76566	0.875747	9.76328	1.16098	9.76035	13.7524								9.76358	0.71735								9.76651	66.4584								9.75993	97.7206								9.76603	115.019
9.77108	0.668708	9.77394	0.932823	9.77156	1.11775	9.76864	11.9341								9.77187	0.716766								9.77479	60.822								9.76821	91.3133								9.77432	115.023
9.77937	0.684882	9.78222	0.916285	9.77985	1.05677	9.77692	10.3235								9.78016	0.683593								9.78307	55.8943								9.7765	85.059								9.7826	114.696
9.78765	0.673437	9.7905	0.914727	9.78814	1.01247	9.78521	8.90415								9.78844	0.704484								9.79136	51.0914								9.78478	78.8319								9.79088	113.853
9.79594	0.681213	9.79879	0.919245	9.79642	0.996206	9.79349	7.68491								9.79673	0.712864								9.79964	46.316								9.79307	72.8587								9.79917	112.674
9.80423	0.685448	9.80707	0.916597	9.80471	0.971255	9.80178	6.63178								9.80502	0.683998								9.80793	41.8523								9.80135	67.026								9.80745	111.163
9.81251	0.67172	9.81536	0.919463	9.813	0.935493	9.81006	5.71503								9.81331	0.71356								9.81621	37.8141								9.80964	61.3964								9.81574	109.31
9.8208	0.678239	9.82364	0.905632	9.82129	0.912069	9.81835	4.96759								9.82159	0.7083								9.82449	34.0023								9.81792	56.2292								9.82402	107.149
9.82909	0.69571	9.83192	0.913993	9.82957	0.908232	9.82663	4.34534								9.82988	0.713187								9.83278	30.4976								9.82621	51.581								9.8323	104.853
9.83737	0.667604	9.84021	0.921327	9.83786	0.90341	9.83492	3.77551								9.83817	0.708236								9.84106	27.3465								9.8345	47.0037								9.84059	102.299
9.84566	0.660577	9.84849	0.932271	9.84615	0.869145	9.8432	3.28693								9.84646	0.704302								9.84935	24.4924								9.84278	42.6202								9.84887	99.591
9.85395	0.671643	9.85677	0.935601	9.85444	0.847236	9.85149	2.88436								9.85474	0.708075								9.85763	22.0084								9.85107	38.5635								9.85715	96.992
9.86223	0.677657	9.86506	0.940299	9.86272	0.870789	9.85977	2.54887								9.86303	0.706119								9.86591	19.7092								9.85935	34.6434								9.86544	94.1113
9.87052	0.671375	9.87334	0.9465	9.87101	0.847108	9.86806	2.27539								9.87132	0.715423								9.8742	17.6175								9.86763	31.1259								9.87372	91.1145
9.87881	0.671594	9.88162	0.940655	9.8793	0.855057	9.87634	2.05701								9.8796	0.731224								9.88248	15.7489								9.87592	27.9217								9.882	88.0544
9.88709	0.677208	9.88991	0.949695	9.88758	0.884717	9.88463	1.86099								9.88789	0.72797								9.89077	14.0516								9.8842	24.9339								9.89029	84.9613
9.89538	0.683461	9.89819	0.956098	9.89587	0.886308	9.89291	1.69774								9.89618	0.732208								9.89905	12.5164								9.89249	22.2413								9.89857	81.8739
9.90367	0.683046	9.90647	0.970256	9.90416	0.870053	9.9012	1.57495								9.90447	0.729952								9.90733	11.1609								9.90077	19.8494								9.90686	78.5714
9.91195	0.682004	9.91476	1.01294	9.91244	0.883249	9.90949	1.48149								9.91275	0.748309								9.91562	9.98615								9.90906	17.7553								9.91514	75.3075
9.92024	0.696015	9.92304	1.01912	9.92073	0.924375	9.91777	1.38508								9.92104	0.757737								9.9239	8.98499								9.91734	15.8732								9.92342	71.9432
9.92853	0.676447	9.93132	1.0218	9.92902	0.94683	9.92605	1.28378								9.92933	0.76743								9.93219	8.16607								9.92563	14.159								9.9317	68.6394
9.93681	0.688707	9.93961	1.02702	9.9373	0.970542	9.93434	1.21493								9.93761	0.784383								9.94047	7.45714								9.93391	12.6675								9.93999	65.395
9.9451	0.674856	9.94789	1.02748	9.94559	0.970586	9.94262	1.15051								9.9459	0.786664								9.94876	6.8338								9.9422	11.3067								9.94827	62.1255
9.95339	0.674495	9.95618	1.05049	9.95388	0.989958	9.95091	1.09889								9.95419	0.803086								9.95704	6.31677								9.95048	10.1115								9.95656	58.7204
9.96167	0.696193	9.96446	1.0647	9.96216	1.01641	9.9592	1.06261								9.96248	0.775537								9.96532	5.88057								9.95877	9.10588								9.96484	55.4156
9.96996	0.695405	9.97274	1.05817	9.97045	1.04161	9.96748	1.0206								9.97076	0.784971								9.97361	5.51324								9.96705	8.20392								9.97312	52.2098
9.97825	0.698638	9.98103	1.05334	9.97874	1.05514	9.97577	0.984651								9.97905	0.808941								9.98189	5.22535								9.97534	7.41119								9.98141	49.0211
9.98653	0.696035	9.98931	1.04878	9.98703	1.05144	9.98405	0.963854								9.98734	0.826477								9.99018	5.01325								9.98362	6.74366								9.98969	45.9052
9.99482	0.698086	9.99759	1.02855	9.99531	1.05204	9.99234	0.939181								9.99563	0.82092								9.99846	4.82367								9.99191	6.13942								9.99797	42.9385
10.0031	0.68962	10.0059	1.0303	10.0036	1.06617	10.0006	0.922112								10.0039	0.813403								10.0067	4.68571								10.0002	5.5973								10.0063	40.1446
10.0114	0.67597	10.0142	1.02322	10.0119	1.04747	10.0089	0.893857								10.0122	0.823698								10.015	4.60712								10.0085	5.12076								10.0145	37.3008
10.0197	0.675128	10.0224	1.01481	10.0202	1.0299	10.0172	0.88559								10.0205	0.789239								10.0233	4.54423								10.0168	4.69622								10.0228	34.5342
10.028	0.661068	10.0307	1.02194	10.0285	1.04118	10.0255	0.886786								10.0288	0.801793								10.0316	4.4946								10.025	4.32872								10.0311	31.8482
10.0363	0.665008	10.039	1.01333	10.0367	1.02382	10.0338	0.88987								10.0371	0.807059								10.0399	4.44003								10.0333	4.01222								10.0394	29.314
10.0445	0.683602	10.0473	0.995801	10.045	1.01144	10.042	0.88667								10.0453	0.797373								10.0482	4.37235								10.0416	3.73427								10.0477	26.819
10.0528	0.655861	10.0556	0.979203	10.0533	0.99842	10.0503	0.893631								10.0536	0.764391								10.0564	4.29628								10.0499	3.50544								10.056	24.4073
10.0611	0.683374	10.0639	0.971685	10.0616	0.982242	10.0586	0.930894								10.0619	0.755321								10.0647	4.20674								10.0582	3.29928								10.0642	22.2182
10.0694	0.675259	10.0721	0.964414	10.0699	0.951053	10.0669	0.966184								10.0702	0.764423								10.073	4.09511								10.0665	3.13131								10.0725	20.1669
10.0777	0.670517	10.0804	0.956014	10.0782	0.938363	10.0752	1.00057								10.0785	0.776651								10.0813	3.96513								10.0748	2.96438								10.0808	18.3513
10.086	0.675684	10.0887	0.948429	10.0865	0.894728	10.0835	1.02971								10.0868	0.751097								10.0896	3.79291								10.083	2.80416								10.0891	16.592
10.0943	0.687195	10.097	0.928026	10.0948	0.888191	10.0918	1.08175								10.0951	0.735254								10.0979	3.6202								10.0913	2.66301								10.0974	14.9366
10.1025	0.680148	10.1053	0.926076	10.103	0.892082	10.1	1.12559								10.1034	0.738591								10.1061	3.4505								10.0996	2.53705								10.1057	13.4112
10.1108	0.696686	10.1136	0.927784	10.1113	0.848132	10.1083	1.15932								10.1116	0.743968								10.1144	3.24491								10.1079	2.4285								10.1139	12.0007
10.1191	0.680909	10.1218	0.926303	10.1196	0.86754	10.1166	1.2024								10.1199	0.729874								10.1227	3.07242								10.1162	2.3313								10.1222	10.6977
10.1274	0.706799	10.1301	0.928056	10.1279	0.851124	10.1249	1.23132								10.1282	0.709062								10.131	2.9034								10.1245	2.2469								10.1305	9.48353
10.1357	0.695586	10.1384	0.914487	10.1362	0.825479	10.1332	1.27623								10.1365	0.690021								10.1393	2.72683								10.1328	2.1674								10.1388	8.39059
10.144	0.665033	10.1467	0.906516	10.1445	0.837799	10.1415	1.3015								10.1448	0.711254								10.1476	2.57358								10.141	2.08544								10.1471	7.46197
10.1523	0.691334	10.155	0.898693	10.1528	0.824373	10.1498	1.31116								10.1531	0.732022								10.1559	2.439								10.1493	2.02178								10.1554	6.62968
10.1606	0.668875	10.1633	0.893969	10.1611	0.783566	10.158	1.32213								10.1614	0.726931								10.1641	2.31799								10.1576	1.9507								10.1636	5.85186
10.1688	0.677144	10.1715	0.903329	10.1693	0.81641	10.1663	1.32348								10.1697	0.719211								10.1724	2.20768								10.1659	1.90541								10.1719	5.15486
10.1771	0.689689	10.1798	0.905307	10.1776	0.821044	10.1746	1.29243								10.1779	0.7106								10.1807	2.102								10.1742	1.85414								10.1802	4.55077
10.1854	0.699578	10.1881	0.904836	10.1859	0.789045	10.1829	1.26141								10.1862	0.725175								10.189	2.00898								10.1825	1.79348								10.1885	4.0379
10.1937	0.68706	10.1964	0.916747	10.1942	0.81642	10.1912	1.22659								10.1945	0.732171								10.1973	1.92273								10.1907	1.7651								10.1968	3.58532
10.202	0.685446	10.2047	0.915442	10.2025	0.806882	10.1995	1.20123								10.2028	0.726568								10.2056	1.82428								10.199	1.70006								10.2051	3.1843
10.2103	0.643865	10.213	0.911606	10.2108	0.792829	10.2078	1.15441								10.2111	0.730615								10.2138	1.72941								10.2073	1.65757								10.2134	2.83352
10.2186	0.68502	10.2212	0.9081	10.2191	0.809519	10.216	1.11053								10.2194	0.73735								10.2221	1.66726								10.2156	1.62607								10.2216	2.52528
10.2269	0.695749	10.2295	0.90175	10.2273	0.7993	10.2243	1.0658								10.2277	0.722224								10.2304	1.61176								10.2239	1.60801								10.2299	2.27125
10.2351	0.688609	10.2378	0.902456	10.2356	0.812729	10.2326	1.02982								10.236	0.716504								10.2387	1.56526								10.2322	1.56966								10.2382	2.06087
10.2434	0.68172	10.2461	0.903902	10.2439	0.799188	10.2409	0.97427								10.2442	0.735191								10.247	1.52245								10.2405	1.53602								10.2465	1.87549
10.2517	0.691196	10.2544	0.905572	10.2522	0.795284	10.2492	0.934122								10.2525	0.727896								10.2553	1.46321								10.2487	1.5065								10.2548	1.712
10.26	0.675925	10.2627	0.909009	10.2605	0.819736	10.2575	0.906276								10.2608	0.721342								10.2635	1.41924								10.257	1.47239								10.2631	1.57775
10.2683	0.672414	10.2709	0.936955	10.2688	0.807529	10.2657	0.867031								10.2691	0.735945								10.2718	1.38714								10.2653	1.44113								10.2713	1.46973
10.2766	0.674823	10.2792	0.941368	10.2771	0.810285	10.274	0.834121								10.2774	0.732953								10.2801	1.3625								10.2736	1.43287								10.2796	1.37061
10.2849	0.701339	10.2875	0.930021	10.2854	0.80661	10.2823	0.803522								10.2857	0.737805								10.2884	1.3318								10.2819	1.4241								10.2879	1.28802
10.2931	0.692141	10.2958	0.929835	10.2936	0.805448	10.2906	0.763047								10.294	0.733628								10.2967	1.29832								10.2902	1.37528								10.2962	1.20939
10.3014	0.689715	10.3041	0.93781	10.3019	0.804492	10.2989	0.761418								10.3023	0.730519								10.305	1.25351								10.2985	1.3445								10.3045	1.14162
10.3097	0.667824	10.3124	0.954773	10.3102	0.822052	10.3072	0.727125								10.3105	0.726042								10.3133	1.24293								10.3067	1.32607								10.3128	1.07931
10.318	0.660689	10.3206	0.964513	10.3185	0.815945	10.3155	0.697875								10.3188	0.713916								10.3215	1.22438								10.315	1.30572								10.321	1.02321
10.3263	0.674699	10.3289	0.964391	10.3268	0.833565	10.3237	0.688078								10.3271	0.694312								10.3298	1.19371								10.3233	1.28871								10.3293	1.00989
10.3346	0.705851	10.3372	0.969799	10.3351	0.835012	10.332	0.674531								10.3354	0.719571								10.3381	1.18109								10.3316	1.26527								10.3376	0.977807
10.3429	0.690217	10.3455	0.966305	10.3434	0.820102	10.3403	0.671143								10.3437	0.71789								10.3464	1.17049								10.3399	1.23468								10.3459	0.934831
10.3512	0.700196	10.3538	0.976473	10.3517	0.847199	10.3486	0.648136								10.352	0.725962								10.3547	1.14496								10.3482	1.20984								10.3542	0.903632
10.3594	0.71391	10.3621	1.00859	10.3599	0.871404	10.3569	0.644842								10.3603	0.727383								10.363	1.11993								10.3564	1.20937								10.3625	0.875461
10.3677	0.693615	10.3704	1.0042	10.3682	0.894041	10.3652	0.632203								10.3686	0.734755								10.3712	1.10663								10.3647	1.18342								10.3707	0.84909
10.376	0.707106	10.3786	0.989296	10.3765	0.899401	10.3735	0.64695								10.3768	0.748053								10.3795	1.10176								10.373	1.16109								10.379	0.824596
10.3843	0.699504	10.3869	1.00913	10.3848	0.910185	10.3817	0.647177								10.3851	0.743313								10.3878	1.0937								10.3813	1.12354								10.3873	0.799049
10.3926	0.716867	10.3952	1.02845	10.3931	0.956018	10.39	0.619675								10.3934	0.741215								10.3961	1.09453								10.3896	1.11683								10.3956	0.782865
10.4009	0.710351	10.4035	1.03623	10.4014	0.973591	10.3983	0.61408								10.4017	0.725441								10.4044	1.06128								10.3979	1.10651								10.4039	0.766107
10.4092	0.715521	10.4118	1.0352	10.4097	0.986939	10.4066	0.635229								10.41	0.722039								10.4127	1.05247								10.4062	1.10114								10.4122	0.754178
10.4174	0.717135	10.4201	1.02247	10.4179	1.01509	10.4149	0.624293								10.4183	0.734079								10.4209	1.04297								10.4144	1.06712								10.4204	0.731337
10.4257	0.73156	10.4283	1.01871	10.4262	1.06642	10.4232	0.604991								10.4266	0.75138								10.4292	1.0353								10.4227	1.06362								10.4287	0.709234
10.434	0.737109	10.4366	1.03503	10.4345	1.1305	10.4315	0.61255								10.4349	0.759917								10.4375	1.02263								10.431	1.02972								10.437	0.695255
10.4423	0.725696	10.4449	1.03376	10.4428	1.19337	10.4397	0.605747								10.4431	0.769131								10.4458	1.00072								10.4393	0.999475								10.4453	0.686382
10.4506	0.710344	10.4532	1.03335	10.4511	1.28063	10.448	0.59572								10.4514	0.792178								10.4541	0.991542								10.4476	1.00725								10.4536	0.663928
10.4589	0.722548	10.4615	1.03131	10.4594	1.34467	10.4563	0.605687								10.4597	0.796378								10.4624	1.00428								10.4559	1.00423								10.4619	0.635409
10.4672	0.732741	10.4698	1.04445	10.4677	1.43332	10.4646	0.611558								10.468	0.790686								10.4706	0.978076								10.4642	1.00144								10.4701	0.637378
10.4755	0.730743	10.478	1.04897	10.476	1.53426	10.4729	0.599475								10.4763	0.79219								10.4789	0.9686								10.4724	0.983726								10.4784	0.622607
10.4837	0.746798	10.4863	1.03059	10.4842	1.63044	10.4812	0.579224								10.4846	0.782661								10.4872	0.968978								10.4807	0.968974								10.4867	0.622258
10.492	0.72323	10.4946	1.00822	10.4925	1.73196	10.4894	0.594063								10.4929	0.791661								10.4955	0.956726								10.489	0.96871								10.495	0.60881
10.5003	0.712634	10.5029	1.00647	10.5008	1.82476	10.4977	0.55947								10.5011	0.775607								10.5038	0.961345								10.4973	0.955928								10.5033	0.587756
10.5086	0.723901	10.5112	1.00269	10.5091	1.91244	10.506	0.552549								10.5094	0.782226								10.5121	0.955479								10.5056	0.955319								10.5116	0.589631
10.5169	0.721302	10.5195	1.01725	10.5174	1.96613	10.5143	0.569684								10.5177	0.792669								10.5204	0.943963								10.5139	0.972136								10.5198	0.597858
10.5252	0.719721	10.5277	1.01208	10.5257	2.02	10.5226	0.570783								10.526	0.793103								10.5286	0.93554								10.5221	0.927715								10.5281	0.578309
10.5335	0.700641	10.536	0.985318	10.534	2.07352	10.5309	0.576379								10.5343	0.775011								10.5369	0.931419								10.5304	0.922439								10.5364	0.556292
10.5417	0.700496	10.5443	0.96811	10.5423	2.1028	10.5392	0.576403								10.5426	0.771303								10.5452	0.945116								10.5387	0.930232								10.5447	0.581513
10.55	0.700342	10.5526	0.955099	10.5505	2.09345	10.5474	0.60105								10.5509	0.769355								10.5535	0.946508								10.547	0.932575								10.553	0.57314
10.5583	0.68513	10.5609	0.956942	10.5588	2.06795	10.5557	0.616926								10.5592	0.758373								10.5618	0.931864								10.5553	0.929808								10.5613	0.561986
10.5666	0.689006	10.5692	0.937828	10.5671	2.02473	10.564	0.644903								10.5674	0.76301								10.5701	0.913188								10.5636	0.894675								10.5695	0.552322
10.5749	0.692585	10.5774	0.914011	10.5754	1.9607	10.5723	0.652025								10.5757	0.780618								10.5783	0.906052								10.5719	0.909381								10.5778	0.551668
10.5832	0.687385	10.5857	0.925191	10.5837	1.87678	10.5806	0.663461								10.584	0.772137								10.5866	0.913081								10.5801	0.883658								10.5861	0.557845
10.5915	0.690961	10.594	0.922536	10.592	1.79044	10.5889	0.658777								10.5923	0.767484								10.5949	0.900524								10.5884	0.874269								10.5944	0.549585
10.5998	0.682271	10.6023	0.921583	10.6003	1.69306	10.5972	0.663698								10.6006	0.787967								10.6032	0.899271								10.5967	0.875575								10.6027	0.553123
10.608	0.673136	10.6106	0.917	10.6085	1.61592	10.6054	0.670238								10.6089	0.811847								10.6115	0.896489								10.605	0.869232								10.611	0.541307
10.6163	0.670529	10.6189	0.927288	10.6168	1.54795	10.6137	0.658021								10.6172	0.857792								10.6198	0.899593								10.6133	0.874198								10.6192	0.547063
10.6246	0.680127	10.6271	0.909105	10.6251	1.47877	10.622	0.669059								10.6255	0.89119								10.628	0.892823								10.6216	0.883033								10.6275	0.542445
10.6329	0.685891	10.6354	0.918707	10.6334	1.42479	10.6303	0.682907								10.6337	0.903662								10.6363	0.868432								10.6299	0.865043								10.6358	0.543173
10.6412	0.711933	10.6437	0.90748	10.6417	1.39079	10.6386	0.67604								10.642	0.93624								10.6446	0.871207								10.6381	0.862637								10.6441	0.535836
10.6495	0.71348	10.652	0.887914	10.65	1.36583	10.6469	0.681982								10.6503	0.992707								10.6529	0.903201								10.6464	0.859342								10.6524	0.535071
10.6578	0.691315	10.6603	0.906188	10.6583	1.32406	10.6552	0.672436								10.6586	1.02761								10.6612	0.889383								10.6547	0.847903								10.6607	0.543367
10.666	0.69429	10.6686	0.890655	10.6666	1.28473	10.6634	0.643153								10.6669	1.0494								10.6695	0.871167								10.663	0.849058								10.6689	0.5502
10.6743	0.688338	10.6768	0.899226	10.6748	1.26171	10.6717	0.643026								10.6752	1.08019								10.6777	0.840711								10.6713	0.841635								10.6772	0.548993
10.6826	0.686921	10.6851	0.906124	10.6831	1.24137	10.68	0.63835								10.6835	1.10701								10.686	0.859628								10.6796	0.838922								10.6855	0.537605
10.6909	0.696475	10.6934	0.880542	10.6914	1.21335	10.6883	0.61535								10.6918	1.13268								10.6943	0.850399								10.6878	0.833117								10.6938	0.532261
10.6992	0.684778	10.7017	0.889143	10.6997	1.21852	10.6966	0.607852								10.7	1.15629								10.7026	0.844846								10.6961	0.818879								10.7021	0.516268
10.7075	0.678716	10.71	0.884077	10.708	1.19467	10.7049	0.618728								10.7083	1.17519								10.7109	0.838135								10.7044	0.829152								10.7104	0.513051
10.7158	0.689837	10.7183	0.902759	10.7163	1.15428	10.7132	0.636634								10.7166	1.18277								10.7192	0.846394								10.7127	0.842908								10.7187	0.527019
10.7241	0.690649	10.7265	0.909358	10.7246	1.10938	10.7214	0.653297								10.7249	1.17124								10.7275	0.852242								10.721	0.827101								10.7269	0.533074
10.7323	0.695082	10.7348	0.907216	10.7329	1.08813	10.7297	0.689118								10.7332	1.16951								10.7357	0.818794								10.7293	0.828529								10.7352	0.53336
10.7406	0.694115	10.7431	0.922682	10.7411	1.07578	10.738	0.759663								10.7415	1.18093								10.744	0.85221								10.7376	0.827141								10.7435	0.532965
10.7489	0.674394	10.7514	0.905059	10.7494	1.06784	10.7463	0.831587								10.7498	1.16097								10.7523	0.842885								10.7458	0.820557								10.7518	0.529566
10.7572	0.669688	10.7597	0.917521	10.7577	1.05955	10.7546	0.913705								10.7581	1.12472								10.7606	0.830109								10.7541	0.798234								10.7601	0.504303
10.7655	0.692014	10.768	0.893455	10.766	1.03543	10.7629	1.00222								10.7663	1.10002								10.7689	0.820742								10.7624	0.796987								10.7684	0.516375
10.7738	0.704991	10.7762	0.899656	10.7743	0.992557	10.7711	1.08176								10.7746	1.07152								10.7772	0.839012								10.7707	0.794349								10.7766	0.533996
10.7821	0.699979	10.7845	0.919573	10.7826	0.965554	10.7794	1.14688								10.7829	1.04874								10.7854	0.825636								10.779	0.792467								10.7849	0.509574
10.7903	0.692976	10.7928	0.913775	10.7909	0.945566	10.7877	1.24932								10.7912	1.03879								10.7937	0.83467								10.7873	0.795518								10.7932	0.517134
10.7986	0.692692	10.8011	0.902297	10.7991	0.934502	10.796	1.3072								10.7995	1.03174								10.802	0.841032								10.7956	0.797545								10.8015	0.516409
10.8069	0.705063	10.8094	0.905502	10.8074	0.918008	10.8043	1.34667								10.8078	1.01099								10.8103	0.859508								10.8038	0.784845								10.8098	0.54023
10.8152	0.718694	10.8177	0.907085	10.8157	0.900446	10.8126	1.40619								10.8161	0.983996								10.8186	0.848087								10.8121	0.805831								10.8181	0.530059
10.8235	0.717291	10.8259	0.895818	10.824	0.89738	10.8209	1.42512								10.8244	0.969987								10.8269	0.832849								10.8204	0.797972								10.8263	0.520484
10.8318	0.702668	10.8342	0.919125	10.8323	0.882499	10.8291	1.42364								10.8326	0.968469								10.8351	0.825587								10.8287	0.793589								10.8346	0.528229
10.8401	0.701661	10.8425	0.894341	10.8406	0.874461	10.8374	1.39735								10.8409	0.964018								10.8434	0.844111								10.837	0.798829								10.8429	0.533809
10.8484	0.702924	10.8508	0.929933	10.8489	0.878071	10.8457	1.37574								10.8492	0.94465								10.8517	0.847822								10.8453	0.809048								10.8512	0.521571
10.8566	0.713683	10.8591	0.929049	10.8572	0.857804	10.854	1.36088								10.8575	0.913891								10.86	0.850665								10.8535	0.806568								10.8595	0.524389
10.8649	0.711807	10.8674	0.920456	10.8654	0.838992	10.8623	1.29984								10.8658	0.910029								10.8683	0.88662								10.8618	0.809793								10.8678	0.537201
10.8732	0.697066	10.8756	0.935933	10.8737	0.844588	10.8706	1.26294								10.8741	0.921181								10.8766	0.876581								10.8701	0.818255								10.876	0.514814
10.8815	0.691647	10.8839	0.90677	10.882	0.850122	10.8789	1.19198								10.8824	0.902912								10.8848	0.881189								10.8784	0.813346								10.8843	0.501719
10.8898	0.685506	10.8922	0.905117	10.8903	0.836923	10.8871	1.12426								10.8907	0.893679								10.8931	0.903511								10.8867	0.81748								10.8926	0.524763
10.8981	0.6851	10.9005	0.9039	10.8986	0.820722	10.8954	1.06628								10.8989	0.880096								10.9014	0.900813								10.895	0.838297								10.9009	0.538024
10.9064	0.699528	10.9088	0.912891	10.9069	0.818106	10.9037	1.0088								10.9072	0.884664								10.9097	0.920247								10.9033	0.837852								10.9092	0.574732
10.9146	0.71734	10.9171	0.913842	10.9152	0.818241	10.912	0.941326								10.9155	0.872519								10.918	0.955084								10.9115	0.84009								10.9175	0.537955
10.9229	0.714339	10.9253	0.902574	10.9235	0.82166	10.9203	0.868172								10.9238	0.856313								10.9263	0.981114								10.9198	0.860861								10.9257	0.565242
10.9312	0.712279	10.9336	0.889555	10.9317	0.815545	10.9286	0.813551								10.9321	0.860059								10.9346	0.992382								10.9281	0.878255								10.934	0.555769
10.9395	0.713111	10.9419	0.909789	10.94	0.79487	10.9369	0.772615								10.9404	0.844071								10.9428	1.01716								10.9364	0.903202								10.9423	0.546038
10.9478	0.7052	10.9502	0.904182	10.9483	0.78564	10.9451	0.735763								10.9487	0.83959								10.9511	1.0312								10.9447	0.92776								10.9506	0.554163
10.9561	0.710126	10.9585	0.914545	10.9566	0.798471	10.9534	0.694855								10.9569	0.856971								10.9594	1.0672								10.953	0.969413								10.9589	0.571252
10.9644	0.701809	10.9668	0.911271	10.9649	0.809626	10.9617	0.658765								10.9652	0.854979								10.9677	1.09717								10.9613	1.01251								10.9672	0.569523
10.9727	0.690758	10.975	0.883538	10.9732	0.809743	10.97	0.636156								10.9735	0.841623								10.976	1.108								10.9695	1.0472								10.9754	0.563289
10.9809	0.689076	10.9833	0.893422	10.9815	0.810339	10.9783	0.609631								10.9818	0.834323								10.9843	1.10285								10.9778	1.05313								10.9837	0.571064
10.9892	0.691145	10.9916	0.898437	10.9897	0.81557	10.9866	0.575085								10.9901	0.844827								10.9925	1.10985								10.9861	1.07544								10.992	0.556526
10.9975	0.688278	10.9999	0.912284	10.998	0.818222	10.9948	0.538977								10.9984	0.839877								11.0008	1.1095								10.9944	1.11051								11.0003	0.571855
11.0058	0.688396	11.0082	0.883105	11.0063	0.816731	11.0031	0.523876								11.0067	0.837665								11.0091	1.11122								11.0027	1.12829								11.0086	0.584615
11.0141	0.699889	11.0165	0.88787	11.0146	0.814217	11.0114	0.492977								11.015	0.830589								11.0174	1.0973								11.011	1.12022								11.0169	0.584219
11.0224	0.691352	11.0247	0.893894	11.0229	0.817922	11.0197	0.46908								11.0232	0.830245								11.0257	1.07592								11.0192	1.11956								11.0251	0.590558
11.0307	0.690846	11.033	0.897561	11.0312	0.82149	11.028	0.456931								11.0315	0.806121								11.034	1.06454								11.0275	1.14125								11.0334	0.576991
11.039	0.700427	11.0413	0.906196	11.0395	0.797968	11.0363	0.463056								11.0398	0.803861								11.0422	1.05182								11.0358	1.1168								11.0417	0.589164
11.0472	0.701575	11.0496	0.885151	11.0478	0.796585	11.0446	0.462771								11.0481	0.81601								11.0505	1.03708								11.0441	1.09481								11.05	0.57741
11.0555	0.712054	11.0579	0.883142	11.056	0.796543	11.0528	0.456638								11.0564	0.813461								11.0588	1.02068								11.0524	1.07154								11.0583	0.603323
11.0638	0.723778	11.0662	0.911416	11.0643	0.794892	11.0611	0.45916								11.0647	0.814946								11.0671	1.0152								11.0607	1.03436								11.0666	0.599696
11.0721	0.70467	11.0744	0.897959	11.0726	0.798764	11.0694	0.440137								11.073	0.802959								11.0754	1.00505								11.069	1.01005								11.0748	0.607953
11.0804	0.701779	11.0827	0.878285	11.0809	0.810972	11.0777	0.430042								11.0813	0.801071								11.0837	0.974774								11.0772	1.00801								11.0831	0.611202
11.0887	0.716956	11.091	0.889504	11.0892	0.832566	11.086	0.426469								11.0895	0.805893								11.0919	0.976584								11.0855	0.987737								11.0914	0.623593
11.097	0.719601	11.0993	0.902704	11.0975	0.832183	11.0943	0.403475								11.0978	0.792272								11.1002	0.960372								11.0938	0.953762								11.0997	0.658624
11.1052	0.712266	11.1076	0.901605	11.1058	0.818757	11.1026	0.405868								11.1061	0.783475								11.1085	0.946182								11.1021	0.934571								11.108	0.721457
11.1135	0.701505	11.1159	0.885146	11.1141	0.818854	11.1108	0.415316								11.1144	0.808988								11.1168	0.940663								11.1104	0.924676								11.1163	0.778932
11.1218	0.698366	11.1241	0.89267	11.1223	0.824767	11.1191	0.400724								11.1227	0.795504								11.1251	0.931814								11.1187	0.91336								11.1245	0.863782
11.1301	0.706466	11.1324	0.909598	11.1306	0.810443	11.1274	0.391034								11.131	0.784178								11.1334	0.931986								11.127	0.892136								11.1328	0.947921
11.1384	0.713275	11.1407	0.900578	11.1389	0.795712	11.1357	0.393125								11.1393	0.778057								11.1417	0.913299								11.1352	0.872043								11.1411	1.01812
11.1467	0.728702	11.149	0.884849	11.1472	0.801586	11.144	0.399644								11.1476	0.7757								11.1499	0.884255								11.1435	0.862176								11.1494	1.12954
11.155	0.70525	11.1573	0.919667	11.1555	0.830853	11.1523	0.399221								11.1558	0.778554								11.1582	0.878182								11.1518	0.841306								11.1577	1.23854
11.1633	0.711083	11.1656	0.904919	11.1638	0.825676	11.1606	0.379706								11.1641	0.775248								11.1665	0.864134								11.1601	0.83035								11.166	1.34176
11.1715	0.716855	11.1738	0.913889	11.1721	0.801779	11.1688	0.371398								11.1724	0.768875								11.1748	0.858117								11.1684	0.811189								11.1743	1.44808
11.1798	0.703407	11.1821	0.926985	11.1803	0.813268	11.1771	0.380664								11.1807	0.778825								11.1831	0.8497								11.1767	0.800157								11.1825	1.55509
11.1881	0.705182	11.1904	0.897933	11.1886	0.814703	11.1854	0.384297								11.189	0.762982								11.1914	0.841292								11.1849	0.796785								11.1908	1.64143
11.1964	0.719239	11.1987	0.884112	11.1969	0.815179	11.1937	0.378222								11.1973	0.783015								11.1996	0.826549								11.1932	0.784918								11.1991	1.71158
11.2047	0.710716	11.207	0.900561	11.2052	0.819744	11.202	0.385382								11.2056	0.772927								11.2079	0.832914								11.2015	0.781123								11.2074	1.77164
11.213	0.70198	11.2153	0.938431	11.2135	0.824136	11.2103	0.398992								11.2139	0.767511								11.2162	0.829121								11.2098	0.78123								11.2157	1.81287
11.2213	0.714368	11.2235	0.929706	11.2218	0.832482	11.2185	0.40175								11.2221	0.755261								11.2245	0.819563								11.2181	0.778251								11.224	1.79773
11.2295	0.721773	11.2318	0.906536	11.2301	0.841645	11.2268	0.398991								11.2304	0.762622								11.2328	0.808224								11.2264	0.770528								11.2322	1.79904
11.2378	0.722218	11.2401	0.908154	11.2384	0.824615	11.2351	0.398988								11.2387	0.762873								11.2411	0.809683								11.2347	0.75723								11.2405	1.77743
11.2461	0.72229	11.2484	0.921692	11.2466	0.815753	11.2434	0.403506								11.247	0.761568								11.2493	0.806125								11.2429	0.752787								11.2488	1.73812
11.2544	0.733639	11.2567	0.919946	11.2549	0.807915	11.2517	0.39472								11.2553	0.748076								11.2576	0.80239								11.2512	0.747612								11.2571	1.66899
11.2627	0.736779	11.265	0.917237	11.2632	0.809786	11.26	0.378157								11.2636	0.738426								11.2659	0.805376								11.2595	0.743446								11.2654	1.59101
11.271	0.723951	11.2733	0.905403	11.2715	0.825201	11.2683	0.373493								11.2719	0.756033								11.2742	0.811821								11.2678	0.731294								11.2737	1.52921
11.2793	0.716684	11.2815	0.910248	11.2798	0.829249	11.2765	0.376915								11.2802	0.752732								11.2825	0.806211								11.2761	0.728815								11.2819	1.44978
11.2876	0.7374	11.2898	0.915632	11.2881	0.819757	11.2848	0.37732								11.2884	0.754151								11.2908	0.799681								11.2844	0.745117								11.2902	1.36381
11.2958	0.733755	11.2981	0.909808	11.2964	0.80252	11.2931	0.379401								11.2967	0.771537								11.299	0.793957								11.2927	0.750776								11.2985	1.27921
11.3041	0.707515	11.3064	0.916981	11.3047	0.826324	11.3014	0.38541								11.305	0.765425								11.3073	0.790526								11.3009	0.748424								11.3068	1.2088
11.3124	0.705771	11.3147	0.923519	11.3129	0.845954	11.3097	0.376933								11.3133	0.762049								11.3156	0.784964								11.3092	0.743368								11.3151	1.14933
11.3207	0.734045	11.323	0.917476	11.3212	0.830353	11.318	0.371134								11.3216	0.771731								11.3239	0.785542								11.3175	0.740859								11.3234	1.0783
11.329	0.710546	11.3312	0.911605	11.3295	0.813128	11.3263	0.380178								11.3299	0.756946								11.3322	0.792562								11.3258	0.742547								11.3316	1.00506
11.3373	0.728426	11.3395	0.914494	11.3378	0.799623	11.3345	0.38922								11.3382	0.770457								11.3405	0.778468								11.3341	0.747137								11.3399	0.952537
11.3456	0.737312	11.3478	0.910463	11.3461	0.830512	11.3428	0.390898								11.3465	0.760257								11.3488	0.78464								11.3424	0.745735								11.3482	0.900565
11.3538	0.744283	11.3561	0.912751	11.3544	0.838198	11.3511	0.392212								11.3547	0.741054								11.357	0.808191								11.3506	0.735451								11.3565	0.859854
11.3621	0.748421	11.3644	0.907919	11.3627	0.843738	11.3594	0.402612								11.363	0.746059								11.3653	0.802612								11.3589	0.733915								11.3648	0.792921
11.3704	0.738017	11.3727	0.911452	11.3709	0.832239	11.3677	0.398245								11.3713	0.739016								11.3736	0.77709								11.3672	0.741924								11.3731	0.7502
11.3787	0.737526	11.3809	0.905939	11.3792	0.851391	11.376	0.390783								11.3796	0.746004								11.3819	0.77593								11.3755	0.74198								11.3813	0.727417
11.387	0.756066	11.3892	0.908117	11.3875	0.833526	11.3843	0.387581								11.3879	0.758304								11.3902	0.789176								11.3838	0.72929								11.3896	0.697223
11.3953	0.737233	11.3975	0.92893	11.3958	0.836816	11.3925	0.377675								11.3962	0.766972								11.3985	0.789041								11.3921	0.719092								11.3979	0.661334
11.4036	0.758311	11.4058	0.923908	11.4041	0.841267	11.4008	0.37636								11.4045	0.755913								11.4067	0.778221								11.4004	0.725105								11.4062	0.62413
11.4119	0.777946	11.4141	0.920297	11.4124	0.835306	11.4091	0.364648								11.4127	0.76638								11.415	0.774509								11.4086	0.732661								11.4145	0.60044
11.4201	0.757953	11.4224	0.932793	11.4207	0.842451	11.4174	0.350756								11.421	0.771156								11.4233	0.777038								11.4169	0.74318								11.4228	0.585545
11.4284	0.762017	11.4306	0.935475	11.429	0.857556	11.4257	0.358596								11.4293	0.765586								11.4316	0.78031								11.4252	0.737986								11.431	0.566536
11.4367	0.759405	11.4389	0.934573	11.4372	0.854031	11.434	0.360971								11.4376	0.764608								11.4399	0.785528								11.4335	0.718115								11.4393	0.540579
11.445	0.757884	11.4472	0.923069	11.4455	0.867952	11.4422	0.370343								11.4459	0.761466								11.4482	0.785774								11.4418	0.727198								11.4476	0.519466
11.4533	0.755921	11.4555	0.915135	11.4538	0.877682	11.4505	0.382109								11.4542	0.752391								11.4564	0.77015								11.4501	0.734358								11.4559	0.505346
11.4616	0.750823	11.4638	0.9178	11.4621	0.874207	11.4588	0.365344								11.4625	0.767314								11.4647	0.765032								11.4584	0.743808								11.4642	0.503239
11.4699	0.745887	11.4721	0.911799	11.4704	0.872392	11.4671	0.363404								11.4708	0.763977								11.473	0.774028								11.4666	0.752953								11.4725	0.496792
11.4781	0.757669	11.4803	0.920801	11.4787	0.887923	11.4754	0.387128								11.479	0.776139								11.4813	0.776212								11.4749	0.745921								11.4807	0.4881
11.4864	0.771019	11.4886	0.922055	11.487	0.906762	11.4837	0.380883								11.4873	0.77121								11.4896	0.764995								11.4832	0.745035								11.489	0.498053
11.4947	0.769642	11.4969	0.917108	11.4953	0.897833	11.492	0.376774								11.4956	0.772795								11.4979	0.756053								11.4915	0.738796								11.4973	0.494056
11.503	0.769566	11.5052	0.916042	11.5035	0.910637	11.5002	0.378235								11.5039	0.744025								11.5061	0.768465								11.4998	0.724956								11.5056	0.473964
11.5113	0.774252	11.5135	0.926041	11.5118	0.915958	11.5085	0.387573								11.5122	0.752101								11.5144	0.771586								11.5081	0.715011								11.5139	0.467413
11.5196	0.754532	11.5218	0.920815	11.5201	0.937588	11.5168	0.387744								11.5205	0.764249								11.5227	0.777512								11.5163	0.724595								11.5222	0.45761
11.5279	0.739245	11.53	0.901199	11.5284	0.980431	11.5251	0.374397								11.5288	0.769226								11.531	0.780999								11.5246	0.734194								11.5304	0.458266
11.5362	0.746928	11.5383	0.924126	11.5367	0.991995	11.5334	0.39306								11.5371	0.752338								11.5393	0.778329								11.5329	0.742593								11.5387	0.461315
11.5444	0.763944	11.5466	0.923448	11.545	1.02149	11.5417	0.407345								11.5453	0.716652								11.5476	0.780641								11.5412	0.746411								11.547	0.468773
11.5527	0.758675	11.5549	0.907126	11.5533	1.05353	11.55	0.418241								11.5536	0.738002								11.5559	0.770652								11.5495	0.735426								11.5553	0.466187
11.561	0.777129	11.5632	0.92263	11.5615	1.09475	11.5582	0.42919								11.5619	0.730636								11.5641	0.775401								11.5578	0.72859								11.5636	0.462981
11.5693	0.752689	11.5715	0.931615	11.5698	1.10862	11.5665	0.434582								11.5702	0.745129								11.5724	0.77249								11.5661	0.737634								11.5719	0.457854
11.5776	0.745653	11.5797	0.920325	11.5781	1.14689	11.5748	0.432558								11.5785	0.775557								11.5807	0.77357								11.5743	0.746598								11.5801	0.463618
11.5859	0.731821	11.588	0.91787	11.5864	1.18024	11.5831	0.442085								11.5868	0.757919								11.589	0.779287								11.5826	0.741979								11.5884	0.465935
11.5942	0.752608	11.5963	0.917263	11.5947	1.2115	11.5914	0.462562								11.5951	0.756491								11.5973	0.766172								11.5909	0.73736								11.5967	0.453639
11.6024	0.726935	11.6046	0.927141	11.603	1.27223	11.5997	0.470933								11.6034	0.744631								11.6056	0.763188								11.5992	0.729954								11.605	0.452101
11.6107	0.753245	11.6129	0.937268	11.6113	1.28808	11.608	0.465221								11.6116	0.735193								11.6138	0.782769								11.6075	0.755293								11.6133	0.459389
11.619	0.752741	11.6212	0.917331	11.6196	1.2925	11.6162	0.4656								11.6199	0.752506								11.6221	0.78612								11.6158	0.757127								11.6216	0.464258
11.6273	0.746906	11.6294	0.913639	11.6278	1.3115	11.6245	0.465733								11.6282	0.754446								11.6304	0.782435								11.6241	0.751943								11.6298	0.465791
11.6356	0.734621	11.6377	0.915757	11.6361	1.311	11.6328	0.462208								11.6365	0.753294								11.6387	0.785078								11.6323	0.74863								11.6381	0.467168
11.6439	0.737136	11.646	0.915651	11.6444	1.31507	11.6411	0.455084								11.6448	0.736968								11.647	0.785571								11.6406	0.749339								11.6464	0.476908
11.6522	0.743947	11.6543	0.916314	11.6527	1.31587	11.6494	0.4475								11.6531	0.747264								11.6553	0.784062								11.6489	0.744062								11.6547	0.48368
11.6605	0.758171	11.6626	0.911269	11.661	1.31094	11.6577	0.441173								11.6614	0.747757								11.6635	0.782173								11.6572	0.754253								11.663	0.493221
11.6687	0.762847	11.6709	0.915257	11.6693	1.32284	11.666	0.438401								11.6697	0.722483								11.6718	0.791429								11.6655	0.733546								11.6713	0.506759
11.677	0.773781	11.6791	0.901674	11.6776	1.28191	11.6742	0.429574								11.6779	0.73902								11.6801	0.782953								11.6738	0.738612								11.6796	0.513327
11.6853	0.713096	11.6874	0.892161	11.6859	1.28168	11.6825	0.424018								11.6862	0.747548								11.6884	0.778928								11.682	0.752711								11.6878	0.521555
11.6936	0.739939	11.6957	0.884072	11.6941	1.26046	11.6908	0.403275								11.6945	0.735657								11.6967	0.787201								11.6903	0.749478								11.6961	0.519583
11.7019	0.752442	11.704	0.899212	11.7024	1.23747	11.6991	0.403245								11.7028	0.72747								11.705	0.789763								11.6986	0.75497								11.7044	0.525763
11.7102	0.769459	11.7123	0.895328	11.7107	1.21965	11.7074	0.401097								11.7111	0.767948								11.7132	0.787046								11.7069	0.745534								11.7127	0.529434
11.7185	0.749812	11.7206	0.881577	11.719	1.18573	11.7157	0.401544								11.7194	0.765929								11.7215	0.793065								11.7152	0.757825								11.721	0.534799
11.7268	0.750592	11.7288	0.891852	11.7273	1.15036	11.7239	0.388452								11.7277	0.74462								11.7298	0.796764								11.7235	0.756174								11.7293	0.53932
11.735	0.75738	11.7371	0.895666	11.7356	1.12853	11.7322	0.385595								11.736	0.727112								11.7381	0.789473								11.7318	0.753823								11.7375	0.533591
11.7433	0.748255	11.7454	0.904043	11.7439	1.08421	11.7405	0.379594								11.7442	0.724908								11.7464	0.778011								11.74	0.756933								11.7458	0.527899
11.7516	0.748905	11.7537	0.90083	11.7521	1.05764	11.7488	0.370388								11.7525	0.737539								11.7547	0.781892								11.7483	0.752945								11.7541	0.518437
11.7599	0.760139	11.762	0.893192	11.7604	1.0351	11.7571	0.373354								11.7608	0.724257								11.763	0.80064								11.7566	0.748309								11.7624	0.517436
11.7682	0.749397	11.7703	0.902958	11.7687	1.00235	11.7654	0.37956								11.7691	0.721102								11.7712	0.809596								11.7649	0.760706								11.7707	0.503151
11.7765	0.757757	11.7785	0.905914	11.777	1.00246	11.7737	0.38646								11.7774	0.733769								11.7795	0.800213								11.7732	0.750887								11.779	0.505278
11.7848	0.753962	11.7868	0.883354	11.7853	0.966432	11.7819	0.370716								11.7857	0.734586								11.7878	0.794655								11.7815	0.74513								11.7872	0.502691
11.793	0.745916	11.7951	0.890881	11.7936	0.945298	11.7902	0.364381								11.794	0.723265								11.7961	0.793943								11.7898	0.748118								11.7955	0.49058
11.8013	0.743323	11.8034	0.902115	11.8019	0.940049	11.7985	0.373625								11.8023	0.731896								11.8044	0.796232								11.798	0.74423								11.8038	0.48394
11.8096	0.74824	11.8117	0.908991	11.8102	0.929632	11.8068	0.3732								11.8105	0.734639								11.8127	0.790263								11.8063	0.762281								11.8121	0.487151
11.8179	0.743091	11.82	0.917784	11.8184	0.920781	11.8151	0.357563								11.8188	0.732585								11.8209	0.782362								11.8146	0.771572								11.8204	0.483086
11.8262	0.743993	11.8282	0.911618	11.8267	0.904525	11.8234	0.353626								11.8271	0.736358								11.8292	0.784103								11.8229	0.770885								11.8287	0.471163
11.8345	0.768811	11.8365	0.886107	11.835	0.904052	11.8317	0.354206								11.8354	0.727272								11.8375	0.778904								11.8312	0.756001								11.8369	0.464698
11.8428	0.736109	11.8448	0.872144	11.8433	0.90299	11.8399	0.368867								11.8437	0.730194								11.8458	0.780979								11.8395	0.752797								11.8452	0.466682
11.8511	0.754836	11.8531	0.896935	11.8516	0.862058	11.8482	0.357344								11.852	0.731613								11.8541	0.807025								11.8477	0.750632								11.8535	0.464116
11.8593	0.738999	11.8614	0.921936	11.8599	0.877267	11.8565	0.37674								11.8603	0.729892								11.8624	0.810385								11.856	0.756143								11.8618	0.451068
11.8676	0.756203	11.8697	0.903294	11.8682	0.872158	11.8648	0.379056								11.8685	0.734499								11.8706	0.801864								11.8643	0.7662								11.8701	0.443682
11.8759	0.763073	11.8779	0.89774	11.8765	0.856404	11.8731	0.352963								11.8768	0.724505								11.8789	0.795837								11.8726	0.764667								11.8784	0.448039
11.8842	0.760168	11.8862	0.896841	11.8847	0.849757	11.8814	0.351512								11.8851	0.733236								11.8872	0.794725								11.8809	0.756045								11.8866	0.458494
11.8925	0.755555	11.8945	0.911357	11.893	0.837653	11.8897	0.362912								11.8934	0.731764								11.8955	0.80125								11.8892	0.750193								11.8949	0.450879
11.9008	0.759244	11.9028	0.909524	11.9013	0.850515	11.8979	0.363829								11.9017	0.733365								11.9038	0.815154								11.8975	0.752335								11.9032	0.451746
11.9091	0.753944	11.9111	0.899101	11.9096	0.860251	11.9062	0.348615								11.91	0.738634								11.9121	0.814579								11.9057	0.760509								11.9115	0.446667
11.9173	0.760177	11.9194	0.902683	11.9179	0.836419	11.9145	0.35699								11.9183	0.739918								11.9203	0.811853								11.914	0.76999								11.9198	0.460067
11.9256	0.767529	11.9276	0.89091	11.9262	0.848341	11.9228	0.357816								11.9266	0.747775								11.9286	0.81186								11.9223	0.754005								11.9281	0.455786
11.9339	0.759216	11.9359	0.889902	11.9345	0.851962	11.9311	0.359898								11.9348	0.731303								11.9369	0.799194								11.9306	0.772963								11.9363	0.449354
11.9422	0.754957	11.9442	0.904121	11.9427	0.852497	11.9394	0.332107								11.9431	0.725891								11.9452	0.808939								11.9389	0.793422								11.9446	0.451474
11.9505	0.755822	11.9525	0.918413	11.951	0.842375	11.9476	0.343044								11.9514	0.74017								11.9535	0.807977								11.9472	0.778286								11.9529	0.450287
11.9588	0.752003	11.9608	0.905738	11.9593	0.850208	11.9559	0.359193								11.9597	0.744416								11.9618	0.810404								11.9555	0.778138								11.9612	0.457519
11.9671	0.749829	11.9691	0.892027	11.9676	0.839966	11.9642	0.345802								11.968	0.74905								11.9701	0.809633								11.9637	0.775279								11.9695	0.437093
11.9754	0.756478	11.9773	0.888174	11.9759	0.83737	11.9725	0.341567								11.9763	0.750408								11.9783	0.809477								11.972	0.792069								11.9778	0.438347
11.9836	0.742505	11.9856	0.930325	11.9842	0.822151	11.9808	0.337316								11.9846	0.749724								11.9866	0.830145								11.9803	0.796298								11.986	0.423301
11.9919	0.75346	11.9939	0.905049	11.9925	0.833552	11.9891	0.331685								11.9929	0.737488								11.9949	0.828244								11.9886	0.792023								11.9943	0.431412
12.0002	0.762539	12.0022	0.908183	12.0008	0.837174	11.9974	0.354635								12.0011	0.728721								12.0032	0.810057								11.9969	0.769919								12.0026	0.435169
12.0085	0.772845	12.0105	0.908744	12.009	0.835334	12.0056	0.342946								12.0094	0.753454								12.0115	0.799726								12.0052	0.772868								12.0109	0.433473
12.0168	0.785593	12.0188	0.910226	12.0173	0.844643	12.0139	0.35591								12.0177	0.74911								12.0198	0.800015								12.0134	0.771237								12.0192	0.437948
12.0251	0.786387	12.027	0.899903	12.0256	0.837409	12.0222	0.347057								12.026	0.736306								12.028	0.823934								12.0217	0.781682								12.0275	0.436123
12.0334	0.763317	12.0353	0.90216	12.0339	0.843448	12.0305	0.338077								12.0343	0.743868								12.0363	0.794067								12.03	0.780601								12.0357	0.4451
12.0416	0.779134	12.0436	0.920453	12.0422	0.853798	12.0388	0.341077								12.0426	0.744971								12.0446	0.791405								12.0383	0.757156								12.044	0.449609
12.0499	0.7729	12.0519	0.91234	12.0505	0.852821	12.0471	0.350907								12.0509	0.743368								12.0529	0.791789								12.0466	0.779157								12.0523	0.424176
12.0582	0.781519	12.0602	0.899887	12.0588	0.850034	12.0554	0.342983								12.0592	0.741995								12.0612	0.808584								12.0549	0.774204								12.0606	0.462256
12.0665	0.761717	12.0685	0.889255	12.0671	0.845074	12.0636	0.340883								12.0674	0.7551								12.0695	0.807347								12.0632	0.780303								12.0689	0.42894
12.0748	0.759095	12.0767	0.919776	12.0753	0.842976	12.0719	0.344296								12.0757	0.752904								12.0777	0.80828								12.0714	0.777448								12.0772	0.427341
12.0831	0.764327	12.085	0.922518	12.0836	0.849324	12.0802	0.336497								12.084	0.752048								12.086	0.798679								12.0797	0.776916								12.0855	0.429576
12.0914	0.766227	12.0933	0.907283	12.0919	0.842243	12.0885	0.369474								12.0923	0.742724								12.0943	0.793923								12.088	0.764118								12.0937	0.440476
12.0997	0.776227	12.1016	0.893554	12.1002	0.843315	12.0968	0.352735								12.1006	0.74476								12.1026	0.81306								12.0963	0.769987								12.102	0.439305
12.1079	0.78889	12.1099	0.898807	12.1085	0.852939	12.1051	0.347673								12.1089	0.747839								12.1109	0.80891								12.1046	0.782943								12.1103	0.447669
12.1162	0.794087	12.1182	0.926312	12.1168	0.856983	12.1134	0.345679								12.1172	0.74758								12.1192	0.824006								12.1129	0.760725								12.1186	0.447879
12.1245	0.787792	12.1265	0.938161	12.1251	0.855886	12.1216	0.353051								12.1255	0.755307								12.1274	0.822718								12.1212	0.760661								12.1269	0.388979
12.1328	0.798195	12.1347	0.933163	12.1333	0.855327	12.1299	0.357117								12.1337	0.763379								12.1357	0.81756								12.1294	0.77102								12.1352	0.431331
12.1411	0.799845	12.143	0.929325	12.1416	0.861937	12.1382	0.346285								12.142	0.770701								12.144	0.80348								12.1377	0.764904								12.1434	0.429134
12.1494	0.789553	12.1513	0.909327	12.1499	0.852147	12.1465	0.350676								12.1503	0.76184								12.1523	0.817553								12.146	0.767164								12.1517	0.422097
12.1577	0.801816	12.1596	0.92491	12.1582	0.853568	12.1548	0.337403								12.1586	0.756395								12.1606	0.801239								12.1543	0.769231								12.16	0.429386
12.166	0.814849	12.1679	0.918302	12.1665	0.860471	12.1631	0.354894								12.1669	0.757635								12.1689	0.823532								12.1626	0.778392								12.1683	0.432671
12.1742	0.812234	12.1761	0.917359	12.1748	0.872714	12.1713	0.337809								12.1752	0.774026								12.1772	0.805869								12.1709	0.779111								12.1766	0.413281
12.1825	0.807382	12.1844	0.924202	12.1831	0.881108	12.1796	0.327116								12.1835	0.789129								12.1854	0.798033								12.1791	0.788654								12.1849	0.40915
12.1908	0.792508	12.1927	0.92877	12.1914	0.874863	12.1879	0.34521								12.1918	0.79398								12.1937	0.808328								12.1874	0.785356								12.1931	0.407459
12.1991	0.821545	12.201	0.93129	12.1996	0.87939	12.1962	0.350707								12.2	0.789209								12.202	0.795727								12.1957	0.778384								12.2014	0.392331
12.2074	0.822052	12.2093	0.92457	12.2079	0.875814	12.2045	0.339347								12.2083	0.784566								12.2103	0.809318								12.204	0.779792								12.2097	0.421925
12.2157	0.79489	12.2176	0.915936	12.2162	0.868915	12.2128	0.339581								12.2166	0.777193								12.2186	0.809158								12.2123	0.780745								12.218	0.409366
12.224	0.809705	12.2259	0.910901	12.2245	0.874386	12.2211	0.34433								12.2249	0.770204								12.2269	0.817167								12.2206	0.777832								12.2263	0.423798
12.2322	0.822175	12.2341	0.948396	12.2328	0.870765	12.2293	0.325668								12.2332	0.784304								12.2351	0.793379								12.2289	0.775704								12.2346	0.423149
12.2405	0.814667	12.2424	0.92959	12.2411	0.868084	12.2376	0.353377								12.2415	0.787038								12.2434	0.80818								12.2371	0.778729								12.2428	0.414855
12.2488	0.808773	12.2507	0.925921	12.2494	0.86845	12.2459	0.33505								12.2498	0.776158								12.2517	0.815335								12.2454	0.794056								12.2511	0.417665
12.2571	0.804293	12.259	0.935536	12.2577	0.872621	12.2542	0.317556								12.258	0.780109								12.26	0.805476								12.2537	0.753691								12.2594	0.400591
12.2654	0.814386	12.2673	0.935587	12.2659	0.886677	12.2625	0.314351								12.2663	0.787595								12.2683	0.815235								12.262	0.759864								12.2677	0.424263
12.2737	0.825477	12.2756	0.934199	12.2742	0.897129	12.2708	0.317544								12.2746	0.796191								12.2766	0.794669								12.2703	0.772582								12.276	0.407208
12.282	0.825091	12.2838	0.930046	12.2825	0.889302	12.2791	0.332042								12.2829	0.789763								12.2848	0.823131								12.2786	0.761038								12.2843	0.403812
12.2903	0.815982	12.2921	0.948653	12.2908	0.889261	12.2873	0.340714								12.2912	0.765504								12.2931	0.804268								12.2868	0.772612								12.2925	0.427807
12.2985	0.804558	12.3004	0.956051	12.2991	0.886691	12.2956	0.330061								12.2995	0.769069								12.3014	0.793508								12.2951	0.774985								12.3008	0.419963
12.3068	0.805879	12.3087	0.96392	12.3074	0.881369	12.3039	0.336316								12.3078	0.781637								12.3097	0.789332								12.3034	0.776107								12.3091	0.414106
12.3151	0.80179	12.317	0.956383	12.3157	0.882408	12.3122	0.321739								12.3161	0.773352								12.318	0.809094								12.3117	0.778738								12.3174	0.410498
12.3234	0.801308	12.3253	0.971826	12.3239	0.887674	12.3205	0.331511								12.3243	0.764765								12.3263	0.816299								12.32	0.76419								12.3257	0.409194
12.3317	0.804633	12.3335	0.966262	12.3322	0.883443	12.3288	0.340498								12.3326	0.768557								12.3345	0.811546								12.3283	0.78127								12.334	0.408238
12.34	0.808366	12.3418	0.950536	12.3405	0.882645	12.3371	0.330731								12.3409	0.77684								12.3428	0.816525								12.3366	0.78922								12.3422	0.42881
12.3483	0.816447	12.3501	0.946936	12.3488	0.882289	12.3453	0.321945								12.3492	0.77905								12.3511	0.813489								12.3448	0.79042								12.3505	0.421318
12.3565	0.811937	12.3584	0.957224	12.3571	0.885743	12.3536	0.316824								12.3575	0.780358								12.3594	0.805067								12.3531	0.787132								12.3588	0.41542
12.3648	0.796604	12.3667	0.933014	12.3654	0.886771	12.3619	0.330082								12.3658	0.782576								12.3677	0.795033								12.3614	0.768503								12.3671	0.421985
12.3731	0.790158	12.375	0.930678	12.3737	0.886453	12.3702	0.342546								12.3741	0.781614								12.376	0.823972								12.3697	0.759264								12.3754	0.411929
12.3814	0.804973	12.3832	0.932239	12.382	0.90226	12.3785	0.339085								12.3824	0.783733								12.3843	0.81769								12.378	0.768742								12.3837	0.414046
12.3897	0.813544	12.3915	0.929	12.3902	0.902252	12.3868	0.33385								12.3906	0.787535								12.3925	0.800843								12.3863	0.774311								12.3919	0.41838
12.398	0.803638	12.3998	0.945006	12.3985	0.891994	12.395	0.326599								12.3989	0.771454								12.4008	0.78264								12.3946	0.770055								12.4002	0.40548
12.4063	0.801177	12.4081	0.945125	12.4068	0.885789	12.4033	0.320373								12.4072	0.757835								12.4091	0.80989								12.4028	0.780342								12.4085	0.40753
12.4146	0.796001	12.4164	0.948897	12.4151	0.882311	12.4116	0.320657								12.4155	0.757331								12.4174	0.801095								12.4111	0.785438								12.4168	0.418604
12.4228	0.805198	12.4247	0.937481	12.4234	0.889637	12.4199	0.327713								12.4238	0.765946								12.4257	0.786923								12.4194	0.757954								12.4251	0.403517
12.4311	0.813406	12.4329	0.946147	12.4317	0.89191	12.4282	0.327176								12.4321	0.772626								12.434	0.801287								12.4277	0.760898								12.4334	0.399705
12.4394	0.798576	12.4412	0.930846	12.44	0.888733	12.4365	0.33038								12.4404	0.777862								12.4422	0.820809								12.436	0.757734								12.4416	0.409249
12.4477	0.805144	12.4495	0.944512	12.4483	0.892828	12.4448	0.325354								12.4487	0.778649								12.4505	0.816414								12.4443	0.752279								12.4499	0.403985
12.456	0.808257	12.4578	0.928013	12.4565	0.89441	12.453	0.336793								12.4569	0.779427								12.4588	0.808267								12.4526	0.759677								12.4582	0.401959
12.4643	0.811102	12.4661	0.915847	12.4648	0.879289	12.4613	0.351051								12.4652	0.781382								12.4671	0.810339								12.4608	0.768109								12.4665	0.412905
12.4726	0.806778	12.4744	0.933977	12.4731	0.871988	12.4696	0.323535								12.4735	0.757366								12.4754	0.797143								12.4691	0.768772								12.4748	0.414485
12.4808	0.792641	12.4826	0.939168	12.4814	0.881118	12.4779	0.316279								12.4818	0.768765								12.4837	0.789619								12.4774	0.766053								12.4831	0.402799
12.4891	0.789426	12.4909	0.934924	12.4897	0.878299	12.4862	0.323627								12.4901	0.773949								12.4919	0.795427								12.4857	0.768919								12.4913	0.402504
12.4974	0.798494	12.4992	0.93328	12.498	0.879558	12.4945	0.320643								12.4984	0.760943								12.5002	0.805532								12.494	0.770675								12.4996	0.379529
12.5057	0.79783	12.5075	0.916699	12.5063	0.888077	12.5028	0.320596								12.5067	0.754396								12.5085	0.789556								12.5023	0.776633								12.5079	0.387437
12.514	0.782007	12.5158	0.938842	12.5145	0.880815	12.511	0.345845								12.515	0.766918								12.5168	0.784195								12.5105	0.7627								12.5162	0.383647
12.5223	0.7723	12.5241	0.92652	12.5228	0.871839	12.5193	0.343218								12.5232	0.766197								12.5251	0.790562								12.5188	0.747492								12.5245	0.391038
12.5306	0.769856	12.5323	0.914604	12.5311	0.876622	12.5276	0.329126								12.5315	0.778695								12.5334	0.806672								12.5271	0.757091								12.5328	0.372626
12.5389	0.78009	12.5406	0.929055	12.5394	0.887043	12.5359	0.325225								12.5398	0.78396								12.5416	0.804917								12.5354	0.765627								12.5411	0.402264
12.5471	0.789704	12.5489	0.94136	12.5477	0.880923	12.5442	0.319673								12.5481	0.756836								12.5499	0.798987								12.5437	0.763944								12.5493	0.380161
12.5554	0.786413	12.5572	0.959922	12.556	0.876876	12.5525	0.317425								12.5564	0.766454								12.5582	0.800669								12.552	0.756579								12.5576	0.378779
12.5637	0.780506	12.5655	0.953738	12.5643	0.883351	12.5608	0.323507								12.5647	0.777965								12.5665	0.803856								12.5603	0.767228								12.5659	0.385484
12.572	0.795723	12.5738	0.933161	12.5726	0.88603	12.569	0.326401								12.573	0.77606								12.5748	0.799736								12.5685	0.757707								12.5742	0.392502
12.5803	0.806246	12.582	0.950014	12.5808	0.889128	12.5773	0.330611								12.5813	0.77084								12.5831	0.798223								12.5768	0.749443								12.5825	0.381444
12.5886	0.797746	12.5903	0.955195	12.5891	0.888374	12.5856	0.331012								12.5895	0.788806								12.5914	0.809139								12.5851	0.751297								12.5908	0.379957
12.5969	0.803592	12.5986	0.951371	12.5974	0.890663	12.5939	0.317646								12.5978	0.799802								12.5996	0.805907								12.5934	0.754153								12.599	0.368099
12.6051	0.79729	12.6069	0.929468	12.6057	0.895704	12.6022	0.323699								12.6061	0.796256								12.6079	0.803279								12.6017	0.761281								12.6073	0.383298
12.6134	0.785632	12.6152	0.925595	12.614	0.893232	12.6105	0.322636								12.6144	0.790453								12.6162	0.798644								12.61	0.764072								12.6156	0.388906
12.6217	0.792981	12.6235	0.932904	12.6223	0.889895	12.6188	0.332036								12.6227	0.77261								12.6245	0.78763								12.6182	0.766093								12.6239	0.39272
12.63	0.788979	12.6317	0.931876	12.6306	0.885471	12.627	0.339376								12.631	0.769491								12.6328	0.789245								12.6265	0.765241								12.6322	0.384093
12.6383	0.782458	12.64	0.934725	12.6389	0.882646	12.6353	0.331637								12.6393	0.770256								12.6411	0.786539								12.6348	0.759761								12.6405	0.374962
12.6466	0.786862	12.6483	0.942973	12.6471	0.886412	12.6436	0.32508								12.6476	0.772251								12.6493	0.790494								12.6431	0.764924								12.6487	0.384492
12.6549	0.784579	12.6566	0.956233	12.6554	0.874829	12.6519	0.318521								12.6558	0.76732								12.6576	0.793699								12.6514	0.765254								12.657	0.381015
12.6632	0.772315	12.6649	0.94842	12.6637	0.873199	12.6602	0.305723								12.6641	0.772718								12.6659	0.801188								12.6597	0.761073								12.6653	0.390459
12.6714	0.765013	12.6732	0.951149	12.672	0.880633	12.6685	0.311472								12.6724	0.762802								12.6742	0.805392								12.668	0.759203								12.6736	0.38919
12.6797	0.790913	12.6814	0.943277	12.6803	0.852989	12.6767	0.324236								12.6807	0.763415								12.6825	0.791744								12.6762	0.752609								12.6819	0.380944
12.688	0.792762	12.6897	0.936261	12.6886	0.849997	12.685	0.313584								12.689	0.786751								12.6908	0.781179								12.6845	0.749827								12.6902	0.389872
12.6963	0.792981	12.698	0.943378	12.6969	0.870569	12.6933	0.305931								12.6973	0.790029								12.699	0.771572								12.6928	0.75806								12.6984	0.375437
12.7046	0.778736	12.7063	0.950655	12.7051	0.864271	12.7016	0.312346								12.7056	0.799341								12.7073	0.776633								12.7011	0.752074								12.7067	0.35328
12.7129	0.787632	12.7146	0.958033	12.7134	0.865129	12.7099	0.319066								12.7138	0.784472								12.7156	0.774136								12.7094	0.744789								12.715	0.357347
12.7212	0.79302	12.7229	0.947869	12.7217	0.871365	12.7182	0.31862								12.7221	0.768314								12.7239	0.789122								12.7177	0.753027								12.7233	0.362088
12.7294	0.792754	12.7311	0.950855	12.73	0.865386	12.7265	0.31512								12.7304	0.764204								12.7322	0.798916								12.726	0.769754								12.7316	0.383079
12.7377	0.784543	12.7394	0.960784	12.7383	0.850968	12.7347	0.304838								12.7387	0.781614								12.7405	0.804692								12.7342	0.774968								12.7399	0.370887
12.746	0.792923	12.7477	0.958545	12.7466	0.854878	12.743	0.312016								12.747	0.758822								12.7487	0.803249								12.7425	0.760116								12.7481	0.366202
12.7543	0.799555	12.756	0.954678	12.7549	0.867068	12.7513	0.325739								12.7553	0.775499								12.757	0.790397								12.7508	0.750152								12.7564	0.370955
12.7626	0.784405	12.7643	0.951326	12.7632	0.88089	12.7596	0.318605								12.7636	0.780282								12.7653	0.786217								12.7591	0.741982								12.7647	0.372358
12.7709	0.777373	12.7726	0.951631	12.7714	0.857902	12.7679	0.317001								12.7719	0.761722								12.7736	0.78562								12.7674	0.732308								12.773	0.363926
12.7792	0.788903	12.7808	0.951749	12.7797	0.852375	12.7762	0.313947								12.7801	0.780983								12.7819	0.786656								12.7757	0.74175								12.7813	0.377013
12.7875	0.786348	12.7891	0.948954	12.788	0.847517	12.7845	0.300908								12.7884	0.773953								12.7902	0.795884								12.784	0.753145								12.7896	0.372583
12.7957	0.789115	12.7974	0.94975	12.7963	0.844284	12.7927	0.294658								12.7967	0.754991								12.7985	0.790009								12.7922	0.75034								12.7978	0.360936
12.804	0.774521	12.8057	0.955492	12.8046	0.843337	12.801	0.294806								12.805	0.749144								12.8067	0.795174								12.8005	0.750802								12.8061	0.376524
12.8123	0.778791	12.814	0.960982	12.8129	0.852722	12.8093	0.299512								12.8133	0.789165								12.815	0.792227								12.8088	0.754938								12.8144	0.371203
12.8206	0.790691	12.8223	0.964237	12.8212	0.845334	12.8176	0.308546								12.8216	0.779618								12.8233	0.78494								12.8171	0.754612								12.8227	0.377902
12.8289	0.800191	12.8305	0.963227	12.8295	0.849946	12.8259	0.298271								12.8299	0.793987								12.8316	0.775297								12.8254	0.751669								12.831	0.3715
12.8372	0.812085	12.8388	0.959928	12.8377	0.857739	12.8342	0.291632								12.8382	0.776523								12.8399	0.779488								12.8337	0.75245								12.8393	0.356477
12.8455	0.773801	12.8471	0.953508	12.846	0.831976	12.8425	0.309713								12.8464	0.74729								12.8482	0.777487								12.8419	0.755576								12.8475	0.344995
12.8537	0.748095	12.8554	0.951929	12.8543	0.869396	12.8507	0.314984								12.8547	0.770898								12.8564	0.77458								12.8502	0.756028								12.8558	0.348102
12.862	0.75668	12.8637	0.96634	12.8626	0.864237	12.859	0.301362								12.863	0.772901								12.8647	0.786816								12.8585	0.747492								12.8641	0.354706
12.8703	0.768419	12.872	0.979852	12.8709	0.857956	12.8673	0.290378								12.8713	0.77178								12.873	0.793502								12.8668	0.751073								12.8724	0.355628
12.8786	0.771174	12.8802	0.98115	12.8792	0.847698	12.8756	0.285031								12.8796	0.785045								12.8813	0.782795								12.8751	0.738998								12.8807	0.36998
12.8869	0.793839	12.8885	0.97531	12.8875	0.859738	12.8839	0.302305								12.8879	0.752063								12.8896	0.775643								12.8834	0.734297								12.889	0.381699
12.8952	0.774532	12.8968	0.968867	12.8957	0.860988	12.8922	0.309932								12.8962	0.771635								12.8979	0.787387								12.8917	0.739687								12.8972	0.382159
12.9035	0.789338	12.9051	0.958709	12.904	0.855686	12.9004	0.304489								12.9045	0.766699								12.9061	0.792162								12.8999	0.73039								12.9055	0.385255
12.9118	0.788118	12.9134	0.94877	12.9123	0.843587	12.9087	0.308498								12.9127	0.784121								12.9144	0.788009								12.9082	0.731192								12.9138	0.376167
12.92	0.764403	12.9217	0.95343	12.9206	0.84313	12.917	0.296447								12.921	0.764474								12.9227	0.778042								12.9165	0.73794								12.9221	0.360865
12.9283	0.757901	12.9299	0.961358	12.9289	0.838696	12.9253	0.28553								12.9293	0.767135								12.931	0.773827								12.9248	0.739167								12.9304	0.350952
12.9366	0.76807	12.9382	0.961463	12.9372	0.842663	12.9336	0.28551								12.9376	0.759926								12.9393	0.774205								12.9331	0.744893								12.9387	0.361169
12.9449	0.74761	12.9465	0.954073	12.9455	0.839321	12.9419	0.286933								12.9459	0.757172								12.9476	0.771697								12.9414	0.752223								12.9469	0.375396
12.9532	0.764331	12.9548	0.950033	12.9538	0.850514	12.9502	0.285835								12.9542	0.764321								12.9558	0.77768								12.9497	0.75219								12.9552	0.374928
12.9615	0.767312	12.9631	0.964932	12.962	0.859873	12.9584	0.294899								12.9625	0.766725								12.9641	0.786358								12.9579	0.747486								12.9635	0.374536
12.9698	0.769452	12.9714	0.969962	12.9703	0.83578	12.9667	0.304186								12.9708	0.768944								12.9724	0.787025								12.9662	0.748715								12.9718	0.37483
12.9781	0.758636	12.9796	0.970493	12.9786	0.863986	12.975	0.297187								12.979	0.785529								12.9807	0.777216								12.9745	0.738339								12.9801	0.370568
12.9863	0.756944	12.9879	0.970461	12.9869	0.835066	12.9833	0.288775								12.9873	0.785169								12.989	0.774888								12.9828	0.734673								12.9884	0.366403
12.9946	0.768934	12.9962	0.970335	12.9952	0.822042	12.9916	0.304256								12.9956	0.77896								12.9973	0.778515								12.9911	0.740123								12.9967	0.372322
13.0029	0.762939	13.0045	0.979083	13.0035	0.849397	12.9999	0.294346								13.0039	0.768205								13.0055	0.777937								12.9994	0.746745								13.0049	0.366687
13.0112	0.764132	13.0128	0.977303	13.0118	0.844179	13.0082	0.287848								13.0122	0.770431								13.0138	0.787513								13.0076	0.756013								13.0132	0.368725
13.0195	0.748536	13.0211	0.983036	13.0201	0.840625	13.0164	0.302604								13.0205	0.74935								13.0221	0.780252								13.0159	0.753895								13.0215	0.375443
13.0278	0.793503	13.0293	1.01355	13.0283	0.840979	13.0247	0.295647								13.0288	0.752927								13.0304	0.76679								13.0242	0.732611								13.0298	0.372179
13.0361	0.75982	13.0376	1.00583	13.0366	0.848832	13.033	0.296625								13.0371	0.76959								13.0387	0.774547								13.0325	0.727357								13.0381	0.369778
13.0443	0.762214	13.0459	0.973674	13.0449	0.826299	13.0413	0.298559								13.0453	0.768351								13.047	0.780044								13.0408	0.72963								13.0464	0.367324
13.0526	0.753321	13.0542	0.971071	13.0532	0.840489	13.0496	0.297245								13.0536	0.796113								13.0553	0.793518								13.0491	0.738678								13.0546	0.36799
13.0609	0.762639	13.0625	0.974154	13.0615	0.832448	13.0579	0.286859								13.0619	0.778649								13.0635	0.798126								13.0574	0.738396								13.0629	0.362731
13.0692	0.762501	13.0708	0.97375	13.0698	0.843335	13.0662	0.276248								13.0702	0.773428								13.0718	0.79347								13.0656	0.728417								13.0712	0.357929
13.0775	0.740928	13.0791	0.970704	13.0781	0.836663	13.0744	0.291021								13.0785	0.746015								13.0801	0.787846								13.0739	0.733489								13.0795	0.364152
13.0858	0.719223	13.0873	0.968202	13.0863	0.832449	13.0827	0.292721								13.0868	0.765399								13.0884	0.788281								13.0822	0.737437								13.0878	0.366289
13.0941	0.768315	13.0956	0.967839	13.0946	0.837225	13.091	0.301628								13.0951	0.74644								13.0967	0.771697								13.0905	0.749761								13.0961	0.373568
13.1024	0.766457	13.1039	0.980936	13.1029	0.842397	13.0993	0.311356								13.1034	0.741418								13.105	0.768964								13.0988	0.757419								13.1043	0.384371
13.1106	0.76482	13.1122	0.985125	13.1112	0.850629	13.1076	0.30815								13.1116	0.76844								13.1132	0.78526								13.1071	0.750889								13.1126	0.378837
13.1189	0.750754	13.1205	0.972983	13.1195	0.844338	13.1159	0.306991								13.1199	0.760448								13.1215	0.792155								13.1153	0.738075								13.1209	0.383642
13.1272	0.766801	13.1288	0.961416	13.1278	0.845612	13.1241	0.302652								13.1282	0.760538								13.1298	0.786847								13.1236	0.740611								13.1292	0.382911
13.1355	0.766116	13.137	0.96542	13.1361	0.848471	13.1324	0.291437								13.1365	0.747024								13.1381	0.787789								13.1319	0.751949								13.1375	0.381524
13.1438	0.751757	13.1453	0.974063	13.1444	0.839844	13.1407	0.301841								13.1448	0.769355								13.1464	0.782392								13.1402	0.731363								13.1458	0.376835
13.1521	0.72442	13.1536	0.977031	13.1526	0.830368	13.149	0.315589								13.1531	0.773127								13.1547	0.770349								13.1485	0.73485								13.154	0.374188
13.1604	0.735645	13.1619	0.973267	13.1609	0.862908	13.1573	0.293462								13.1614	0.76364								13.1629	0.77224								13.1568	0.718812								13.1623	0.386008
13.1686	0.751874	13.1702	0.981565	13.1692	0.835065	13.1656	0.300925								13.1696	0.754936								13.1712	0.796066								13.1651	0.710865								13.1706	0.396681
13.1769	0.765266	13.1785	0.990981	13.1775	0.830893	13.1739	0.304218								13.1779	0.761924								13.1795	0.783323								13.1733	0.729686								13.1789	0.393185
13.1852	0.753488	13.1867	0.980173	13.1858	0.837405	13.1821	0.300653								13.1862	0.754613								13.1878	0.780856								13.1816	0.743364								13.1872	0.395029
13.1935	0.76388	13.195	0.976989	13.1941	0.826054	13.1904	0.296679								13.1945	0.748966								13.1961	0.784427								13.1899	0.743932								13.1955	0.392663
13.2018	0.74365	13.2033	0.994347	13.2024	0.849461	13.1987	0.29372								13.2028	0.734958								13.2044	0.78583								13.1982	0.733086								13.2037	0.389466
13.2101	0.744085	13.2116	0.990004	13.2107	0.82658	13.207	0.298082								13.2111	0.754207								13.2127	0.785335								13.2065	0.724461								13.212	0.38557
13.2184	0.743396	13.2199	0.989188	13.2189	0.820302	13.2153	0.307084								13.2194	0.744946								13.2209	0.781745								13.2148	0.730085								13.2203	0.389403
13.2267	0.745464	13.2282	0.993262	13.2272	0.832124	13.2236	0.302005								13.2277	0.752414								13.2292	0.783551								13.2231	0.762909								13.2286	0.411142
13.2349	0.783762	13.2364	0.991788	13.2355	0.830595	13.2319	0.308698								13.2359	0.745136								13.2375	0.790013								13.2313	0.74564								13.2369	0.425143
13.2432	0.717413	13.2447	0.984915	13.2438	0.842052	13.2401	0.321303								13.2442	0.737375								13.2458	0.772502								13.2396	0.750656								13.2452	0.397577
13.2515	0.738792	13.253	0.99448	13.2521	0.862172	13.2484	0.318699								13.2525	0.750494								13.2541	0.783806								13.2479	0.740652								13.2534	0.391024
13.2598	0.717182	13.2613	0.989757	13.2604	0.838232	13.2567	0.318818								13.2608	0.757683								13.2624	0.790065								13.2562	0.732078								13.2617	0.402983
13.2681	0.72663	13.2696	0.972364	13.2687	0.844214	13.265	0.315398								13.2691	0.775388								13.2706	0.789548								13.2645	0.737098								13.27	0.404315
13.2764	0.746626	13.2779	0.991726	13.2769	0.815404	13.2733	0.320939								13.2774	0.767541								13.2789	0.796839								13.2728	0.744526								13.2783	0.374167
13.2847	0.765941	13.2861	0.980821	13.2852	0.836471	13.2816	0.32396								13.2857	0.754907								13.2872	0.800945								13.2811	0.736987								13.2866	0.377175
13.2929	0.761295	13.2944	0.986052	13.2935	0.844686	13.2899	0.324947								13.294	0.755774								13.2955	0.794918								13.2893	0.737221								13.2949	0.388128
13.3012	0.753951	13.3027	0.982021	13.3018	0.844498	13.2981	0.313479								13.3022	0.751234								13.3038	0.794587								13.2976	0.742897								13.3031	0.386445
13.3095	0.767628	13.311	0.983724	13.3101	0.831546	13.3064	0.319234								13.3105	0.755545								13.3121	0.786756								13.3059	0.72101								13.3114	0.382796
13.3178	0.738053	13.3193	0.99553	13.3184	0.815926	13.3147	0.33516								13.3188	0.758494								13.3203	0.791527								13.3142	0.734894								13.3197	0.376503
13.3261	0.74898	13.3276	0.999086	13.3267	0.827724	13.323	0.336464								13.3271	0.739618								13.3286	0.789047								13.3225	0.744886								13.328	0.387101
13.3344	0.734565	13.3358	0.99249	13.335	0.840288	13.3313	0.335838								13.3354	0.723165								13.3369	0.798183								13.3308	0.749358								13.3363	0.385596
13.3427	0.745094	13.3441	1.01586	13.3432	0.838097	13.3396	0.342394								13.3437	0.737968								13.3452	0.792907								13.339	0.745648								13.3446	0.373191
13.351	0.746272	13.3524	0.997863	13.3515	0.842776	13.3478	0.342237								13.352	0.742797								13.3535	0.785255								13.3473	0.739001								13.3528	0.381574
13.3592	0.741902	13.3607	0.998271	13.3598	0.846144	13.3561	0.345758								13.3603	0.752824								13.3618	0.793635								13.3556	0.745556								13.3611	0.373806
13.3675	0.751245	13.369	0.989315	13.3681	0.834153	13.3644	0.344561								13.3685	0.743553								13.37	0.793985								13.3639	0.739506								13.3694	0.38009
13.3758	0.750285	13.3773	0.987402	13.3764	0.833425	13.3727	0.337082								13.3768	0.742171								13.3783	0.794136								13.3722	0.729098								13.3777	0.383965
13.3841	0.757865	13.3855	1.00029	13.3847	0.851686	13.381	0.355733								13.3851	0.752229								13.3866	0.76611								13.3805	0.721202								13.386	0.385844
13.3924	0.747523	13.3938	0.979506	13.393	0.86471	13.3893	0.352944								13.3934	0.742125								13.3949	0.794713								13.3888	0.746122								13.3943	0.378624
13.4007	0.754056	13.4021	0.981853	13.4013	0.848945	13.3976	0.357346								13.4017	0.737003								13.4032	0.792223								13.397	0.743304								13.4025	0.370532
13.409	0.747499	13.4104	0.984331	13.4095	0.845533	13.4058	0.358754								13.41	0.738652								13.4115	0.792172								13.4053	0.736496								13.4108	0.375061
13.4172	0.737181	13.4187	0.998307	13.4178	0.838849	13.4141	0.358168								13.4183	0.737								13.4198	0.784566								13.4136	0.735652								13.4191	0.384879
13.4255	0.728216	13.427	0.995304	13.4261	0.839847	13.4224	0.365569								13.4266	0.752201								13.428	0.797086								13.4219	0.737291								13.4274	0.373016
13.4338	0.721154	13.4352	1.0135	13.4344	0.843534	13.4307	0.359823								13.4348	0.740709								13.4363	0.787764								13.4302	0.738051								13.4357	0.365768
13.4421	0.710025	13.4435	1.00351	13.4427	0.829333	13.439	0.377918								13.4431	0.742706								13.4446	0.79764								13.4385	0.729786								13.444	0.381118
13.4504	0.714635	13.4518	0.991222	13.451	0.841561	13.4473	0.362075								13.4514	0.743086								13.4529	0.797746								13.4467	0.732897								13.4523	0.377035
13.4587	0.729103	13.4601	0.984569	13.4593	0.835182	13.4556	0.369649								13.4597	0.742674								13.4612	0.802894								13.455	0.738832								13.4605	0.378061
13.467	0.735101	13.4684	0.996818	13.4675	0.822939	13.4638	0.364259								13.468	0.73883								13.4695	0.798452								13.4633	0.705119								13.4688	0.377875
13.4753	0.745678	13.4767	0.980212	13.4758	0.830066	13.4721	0.377582								13.4763	0.751387								13.4777	0.768227								13.4716	0.752211								13.4771	0.378943
13.4835	0.75076	13.4849	0.999992	13.4841	0.843895	13.4804	0.395455								13.4846	0.742963								13.486	0.784399								13.4799	0.726904								13.4854	0.389132
13.4918	0.731176	13.4932	0.991711	13.4924	0.8443	13.4887	0.397515								13.4929	0.739328								13.4943	0.789055								13.4882	0.709064								13.4937	0.385519
13.5001	0.710961	13.5015	0.998862	13.5007	0.852546	13.497	0.392644								13.5011	0.747307								13.5026	0.813021								13.4965	0.711447								13.502	0.389076
13.5084	0.708153	13.5098	0.996448	13.509	0.830559	13.5053	0.410681								13.5094	0.741953								13.5109	0.812692								13.5047	0.727232								13.5102	0.408651
13.5167	0.722914	13.5181	0.999076	13.5173	0.839271	13.5136	0.403333								13.5177	0.741904								13.5192	0.779656								13.513	0.753489								13.5185	0.401314
13.525	0.728013	13.5264	0.999879	13.5256	0.837677	13.5218	0.417466								13.526	0.751643								13.5274	0.805841								13.5213	0.724246								13.5268	0.408245
13.5333	0.718644	13.5346	1.00256	13.5338	0.858481	13.5301	0.399828								13.5343	0.747948								13.5357	0.819945								13.5296	0.743339								13.5351	0.405706
13.5416	0.739529	13.5429	1.0006	13.5421	0.843676	13.5384	0.417656								13.5426	0.742819								13.544	0.798919								13.5379	0.713089								13.5434	0.397343
13.5498	0.72287	13.5512	0.991987	13.5504	0.83476	13.5467	0.405356								13.5509	0.74078								13.5523	0.795424								13.5462	0.712898								13.5517	0.391767
13.5581	0.718771	13.5595	1.02019	13.5587	0.825425	13.555	0.413882								13.5592	0.738098								13.5606	0.781776								13.5545	0.727106								13.5599	0.395462
13.5664	0.729585	13.5678	1.00317	13.567	0.829483	13.5633	0.417463								13.5674	0.724654								13.5689	0.787455								13.5627	0.712935								13.5682	0.398208
13.5747	0.748582	13.5761	1.00482	13.5753	0.856346	13.5716	0.42229								13.5757	0.72358								13.5771	0.791216								13.571	0.723524								13.5765	0.382234
13.583	0.75211	13.5843	0.994574	13.5836	0.85521	13.5798	0.438445								13.584	0.742313								13.5854	0.771835								13.5793	0.726404								13.5848	0.388993
13.5913	0.735236	13.5926	0.988219	13.5919	0.852609	13.5881	0.422179								13.5923	0.756777								13.5937	0.780926								13.5876	0.730687								13.5931	0.40808
13.5996	0.724982	13.6009	0.996709	13.6001	0.848342	13.5964	0.44737								13.6006	0.744793								13.602	0.772176								13.5959	0.72539								13.6014	0.394214
13.6078	0.721959	13.6092	0.993458	13.6084	0.830359	13.6047	0.4241								13.6089	0.729555								13.6103	0.762139								13.6042	0.726347								13.6096	0.401165
13.6161	0.724786	13.6175	1.00249	13.6167	0.844308	13.613	0.404339								13.6172	0.729577								13.6186	0.779043								13.6125	0.715771								13.6179	0.395052
13.6244	0.736051	13.6258	1.02058	13.625	0.854107	13.6213	0.41887								13.6254	0.724056								13.6269	0.803652								13.6207	0.718823								13.6262	0.401689
13.6327	0.739377	13.634	0.978976	13.6333	0.84185	13.6295	0.431124								13.6337	0.724481								13.6351	0.794117								13.629	0.710187								13.6345	0.390085
13.641	0.719561	13.6423	1.01038	13.6416	0.839283	13.6378	0.444221								13.642	0.732966								13.6434	0.80369								13.6373	0.723069								13.6428	0.401628
13.6493	0.7231	13.6506	1.00396	13.6499	0.849797	13.6461	0.433506								13.6503	0.748262								13.6517	0.795345								13.6456	0.722001								13.6511	0.405613
13.6576	0.728586	13.6589	0.992664	13.6581	0.85735	13.6544	0.413364								13.6586	0.738318								13.66	0.782589								13.6539	0.721708								13.6593	0.425597
13.6659	0.728577	13.6672	0.993626	13.6664	0.857549	13.6627	0.413806								13.6669	0.732708								13.6683	0.793709								13.6622	0.72416								13.6676	0.414831
13.6741	0.722624	13.6755	0.984974	13.6747	0.852936	13.671	0.41959								13.6752	0.739825								13.6766	0.790313								13.6704	0.728488								13.6759	0.406392
13.6824	0.721932	13.6837	1.00335	13.683	0.839389	13.6793	0.42285								13.6835	0.732877								13.6848	0.78579								13.6787	0.729811								13.6842	0.406865
13.6907	0.722029	13.692	0.994038	13.6913	0.847687	13.6875	0.415579								13.6917	0.726305								13.6931	0.777078								13.687	0.69489								13.6925	0.422523
13.699	0.715606	13.7003	0.977606	13.6996	0.855859	13.6958	0.412402								13.7	0.724944								13.7014	0.77755								13.6953	0.707401								13.7008	0.419444
13.7073	0.712624	13.7086	0.98612	13.7079	0.841844	13.7041	0.4208								13.7083	0.720091								13.7097	0.782236								13.7036	0.696059								13.709	0.424634
13.7156	0.725417	13.7169	0.973135	13.7162	0.845144	13.7124	0.406148								13.7166	0.714819								13.718	0.783848								13.7119	0.710387								13.7173	0.422546
13.7239	0.718925	13.7252	1.00689	13.7244	0.846763	13.7207	0.405316								13.7249	0.724947								13.7263	0.790098								13.7202	0.70641								13.7256	0.408866
13.7321	0.727087	13.7334	0.975199	13.7327	0.835801	13.729	0.414623								13.7332	0.740505								13.7345	0.783525								13.7284	0.696829								13.7339	0.400844
13.7404	0.721047	13.7417	0.985995	13.741	0.82395	13.7373	0.415714								13.7415	0.740613								13.7428	0.785499								13.7367	0.698906								13.7422	0.415988
13.7487	0.705703	13.75	0.972527	13.7493	0.833476	13.7455	0.396924								13.7498	0.737225								13.7511	0.80496								13.745	0.710331								13.7505	0.420964
13.757	0.706497	13.7583	0.981754	13.7576	0.840377	13.7538	0.38773								13.758	0.733864								13.7594	0.763589								13.7533	0.702797								13.7587	0.421649
13.7653	0.705245	13.7666	0.995174	13.7659	0.846291	13.7621	0.393547								13.7663	0.724958								13.7677	0.793878								13.7616	0.714353								13.767	0.439247
13.7736	0.702702	13.7749	0.958111	13.7742	0.838767	13.7704	0.394088								13.7746	0.716792								13.776	0.792675								13.7699	0.707757								13.7753	0.424383
13.7819	0.715042	13.7831	0.982717	13.7825	0.82862	13.7787	0.391948								13.7829	0.714764								13.7842	0.796787								13.7781	0.710661								13.7836	0.413003
13.7902	0.703459	13.7914	1.00096	13.7907	0.82295	13.787	0.397212								13.7912	0.724551								13.7925	0.79055								13.7864	0.716142								13.7919	0.438586
13.7984	0.69376	13.7997	0.98149	13.799	0.837216	13.7953	0.393037								13.7995	0.725692								13.8008	0.778943								13.7947	0.700297								13.8002	0.407809
13.8067	0.707069	13.808	0.981394	13.8073	0.839651	13.8035	0.404232								13.8078	0.717477								13.8091	0.786676								13.803	0.696614								13.8084	0.390527
13.815	0.7182	13.8163	0.98305	13.8156	0.833312	13.8118	0.374604								13.8161	0.720065								13.8174	0.780069								13.8113	0.708605								13.8167	0.416282
13.8233	0.724093	13.8246	0.98768	13.8239	0.83748	13.8201	0.378174								13.8243	0.725446								13.8257	0.810459								13.8196	0.715491								13.825	0.424508
13.8316	0.720441	13.8328	0.985047	13.8322	0.827389	13.8284	0.389298								13.8326	0.73372								13.834	0.787049								13.8279	0.715705								13.8333	0.421301
13.8399	0.711795	13.8411	0.959894	13.8405	0.827968	13.8367	0.402826								13.8409	0.732854								13.8422	0.797951								13.8361	0.708807								13.8416	0.421391
13.8482	0.708912	13.8494	0.982716	13.8487	0.818777	13.845	0.387064								13.8492	0.729164								13.8505	0.784247								13.8444	0.711319								13.8499	0.408513
13.8564	0.712413	13.8577	0.986187	13.857	0.810164	13.8532	0.375988								13.8575	0.727763								13.8588	0.783595								13.8527	0.710497								13.8581	0.402568
13.8647	0.712319	13.866	0.963766	13.8653	0.834693	13.8615	0.370181								13.8658	0.713707								13.8671	0.781642								13.861	0.707314								13.8664	0.414154
13.873	0.709316	13.8743	0.995408	13.8736	0.842178	13.8698	0.380296								13.8741	0.707423								13.8754	0.774075								13.8693	0.702551								13.8747	0.412337
13.8813	0.700312	13.8825	0.986968	13.8819	0.839107	13.8781	0.389921								13.8824	0.73285								13.8837	0.798588								13.8776	0.702424								13.883	0.427328
13.8896	0.700815	13.8908	0.968596	13.8902	0.834115	13.8864	0.382925								13.8906	0.73503								13.8919	0.791365								13.8859	0.715805								13.8913	0.42464
13.8979	0.70742	13.8991	0.977436	13.8985	0.826546	13.8947	0.375524								13.8989	0.728849								13.9002	0.782659								13.8941	0.72987								13.8996	0.419806
13.9062	0.702774	13.9074	0.971784	13.9068	0.837856	13.903	0.385457								13.9072	0.727281								13.9085	0.771278								13.9024	0.723042								13.9078	0.412364
13.9145	0.700432	13.9157	0.966173	13.915	0.852031	13.9112	0.388923								13.9155	0.72511								13.9168	0.774459								13.9107	0.707686								13.9161	0.420337
13.9227	0.707345	13.924	0.955073	13.9233	0.831009	13.9195	0.393388								13.9238	0.721246								13.9251	0.789771								13.919	0.70633								13.9244	0.413552
13.931	0.714673	13.9322	0.975339	13.9316	0.817977	13.9278	0.377708								13.9321	0.722872								13.9334	0.796265								13.9273	0.709193								13.9327	0.426157
13.9393	0.701252	13.9405	0.997355	13.9399	0.827917	13.9361	0.376166								13.9404	0.733392								13.9416	0.791141								13.9356	0.708288								13.941	0.426514
13.9476	0.694596	13.9488	0.996864	13.9482	0.835933	13.9444	0.383886								13.9487	0.720784								13.9499	0.785749								13.9438	0.72207								13.9493	0.423809
13.9559	0.693719	13.9571	0.997802	13.9565	0.831438	13.9527	0.379141								13.9569	0.703103								13.9582	0.775038								13.9521	0.719526								13.9576	0.425412
13.9642	0.68956	13.9654	0.998799	13.9648	0.817608	13.961	0.373038								13.9652	0.719612								13.9665	0.76261								13.9604	0.715931								13.9658	0.416166
13.9725	0.698366	13.9737	0.98926	13.9731	0.82617	13.9692	0.377392								13.9735	0.714754								13.9748	0.772434								13.9687	0.724201								13.9741	0.432829
13.9807	0.702676	13.982	0.972702	13.9813	0.836727	13.9775	0.371617								13.9818	0.72768								13.9831	0.773015								13.977	0.738104								13.9824	0.44785
13.989	0.706583	13.9902	0.966912	13.9896	0.836898	13.9858	0.372647								13.9901	0.726494								13.9913	0.765617								13.9853	0.72119								13.9907	0.443091
13.9973	0.694628	13.9985	0.97652	13.9979	0.83156	13.9941	0.377383								13.9984	0.719209								13.9996	0.765171								13.9936	0.709292								13.999	0.438891
14.0056	0.684238	14.0068	0.971999	14.0062	0.822421	14.0024	0.371191								14.0067	0.721014								14.0079	0.775687								14.0018	0.712851								14.0073	0.435256
14.0139	0.691289	14.0151	0.968369	14.0145	0.839526	14.0107	0.373562								14.015	0.713516								14.0162	0.788206								14.0101	0.700197								14.0155	0.453127
14.0222	0.692016	14.0234	0.979051	14.0228	0.853277	14.019	0.388538								14.0232	0.704896								14.0245	0.783221								14.0184	0.702322								14.0238	0.450208
14.0305	0.697723	14.0317	0.990567	14.0311	0.828775	14.0272	0.387314								14.0315	0.730011								14.0328	0.788295								14.0267	0.71261								14.0321	0.458004
14.0388	0.705981	14.0399	0.999785	14.0393	0.822376	14.0355	0.382708								14.0398	0.721427								14.0411	0.788574								14.035	0.710377								14.0404	0.440257
14.047	0.699117	14.0482	0.985605	14.0476	0.833191	14.0438	0.377158								14.0481	0.715168								14.0493	0.766801								14.0433	0.710281								14.0487	0.420412
14.0553	0.696118	14.0565	0.963811	14.0559	0.82976	14.0521	0.381587								14.0564	0.718947								14.0576	0.787155								14.0516	0.705749								14.057	0.420634
14.0636	0.701678	14.0648	0.976887	14.0642	0.819793	14.0604	0.391529								14.0647	0.72289								14.0659	0.786098								14.0598	0.703115								14.0652	0.435068
14.0719	0.707453	14.0731	0.994537	14.0725	0.827876	14.0687	0.398241								14.073	0.717029								14.0742	0.781433								14.0681	0.705769								14.0735	0.44169
14.0802	0.707324	14.0814	0.969371	14.0808	0.82819	14.0769	0.401006								14.0812	0.704577								14.0825	0.784879								14.0764	0.704302								14.0818	0.440544
14.0885	0.70791	14.0896	0.954411	14.0891	0.828376	14.0852	0.403162								14.0895	0.705666								14.0908	0.795942								14.0847	0.711971								14.0901	0.445783
14.0968	0.695884	14.0979	0.957823	14.0974	0.845545	14.0935	0.38558								14.0978	0.717166								14.099	0.802166								14.093	0.704926								14.0984	0.431543
14.105	0.701584	14.1062	0.956054	14.1056	0.833393	14.1018	0.370072								14.1061	0.743275								14.1073	0.792754								14.1013	0.70353								14.1067	0.442261
14.1133	0.701315	14.1145	0.979451	14.1139	0.829551	14.1101	0.382507								14.1144	0.749452								14.1156	0.783968								14.1095	0.710269								14.1149	0.450827
14.1216	0.708767	14.1228	0.977223	14.1222	0.838584	14.1184	0.379852								14.1227	0.715829								14.1239	0.779899								14.1178	0.701743								14.1232	0.460475
14.1299	0.705513	14.1311	0.972367	14.1305	0.834352	14.1267	0.375503								14.131	0.714528								14.1322	0.796508								14.1261	0.716252								14.1315	0.464886
14.1382	0.696355	14.1393	0.978382	14.1388	0.820526	14.1349	0.384623								14.1393	0.71567								14.1405	0.799456								14.1344	0.717057								14.1398	0.477479
14.1465	0.686455	14.1476	0.984867	14.1471	0.819148	14.1432	0.391955								14.1475	0.723713								14.1487	0.799812								14.1427	0.706463								14.1481	0.487103
14.1548	0.703651	14.1559	0.986792	14.1554	0.821692	14.1515	0.391319								14.1558	0.730381								14.157	0.8012								14.151	0.713358								14.1564	0.48146
14.1631	0.719748	14.1642	0.978171	14.1637	0.818806	14.1598	0.389515								14.1641	0.721164								14.1653	0.793433								14.1593	0.710751								14.1646	0.500368
14.1713	0.71244	14.1725	0.984744	14.1719	0.825229	14.1681	0.38781								14.1724	0.711358								14.1736	0.794372								14.1675	0.711597								14.1729	0.525124
14.1796	0.698223	14.1808	0.977712	14.1802	0.825596	14.1764	0.398086								14.1807	0.722056								14.1819	0.799595								14.1758	0.712175								14.1812	0.554082
14.1879	0.684046	14.189	0.969984	14.1885	0.825468	14.1847	0.400241								14.189	0.707393								14.1902	0.796673								14.1841	0.711912								14.1895	0.566352
14.1962	0.683982	14.1973	0.970524	14.1968	0.816597	14.1929	0.394015								14.1973	0.71169								14.1984	0.786659								14.1924	0.713696								14.1978	0.57888
14.2045	0.696006	14.2056	0.971284	14.2051	0.823995	14.2012	0.396879								14.2056	0.703587								14.2067	0.772234								14.2007	0.711317								14.2061	0.61475
14.2128	0.706393	14.2139	0.968071	14.2134	0.833708	14.2095	0.391148								14.2138	0.711338								14.215	0.763651								14.209	0.70999								14.2143	0.645606
14.2211	0.708766	14.2222	0.972031	14.2217	0.830312	14.2178	0.386056								14.2221	0.701836								14.2233	0.78214								14.2173	0.715771								14.2226	0.653634
14.2294	0.71463	14.2305	0.974537	14.2299	0.82064	14.2261	0.38397								14.2304	0.703478								14.2316	0.801995								14.2255	0.727179								14.2309	0.657141
14.2376	0.715705	14.2387	0.969587	14.2382	0.819912	14.2344	0.389387								14.2387	0.717173								14.2399	0.791002								14.2338	0.723967								14.2392	0.664973
14.2459	0.694232	14.247	0.964989	14.2465	0.826979	14.2427	0.395817								14.247	0.719055								14.2482	0.78039								14.2421	0.722964								14.2475	0.662989
14.2542	0.691998	14.2553	0.980403	14.2548	0.836911	14.2509	0.402031								14.2553	0.71469								14.2564	0.788423								14.2504	0.731006								14.2558	0.680485
14.2625	0.697214	14.2636	0.97589	14.2631	0.845441	14.2592	0.404127								14.2636	0.700948								14.2647	0.787724								14.2587	0.731163								14.264	0.685887
14.2708	0.694063	14.2719	0.953284	14.2714	0.850463	14.2675	0.399667								14.2719	0.712517								14.273	0.786627								14.267	0.716085								14.2723	0.696572
14.2791	0.67947	14.2802	0.958989	14.2797	0.836823	14.2758	0.391054								14.2801	0.70869								14.2813	0.789631								14.2752	0.693656								14.2806	0.693301
14.2874	0.683591	14.2884	0.968658	14.288	0.820176	14.2841	0.387333								14.2884	0.712932								14.2896	0.809871								14.2835	0.693446								14.2889	0.674052
14.2956	0.682854	14.2967	0.958007	14.2962	0.811034	14.2924	0.389273								14.2967	0.727223								14.2979	0.804023								14.2918	0.706627								14.2972	0.661801
14.3039	0.678558	14.305	0.949829	14.3045	0.812333	14.3006	0.390318								14.305	0.720925								14.3061	0.786127								14.3001	0.717883								14.3055	0.650904
14.3122	0.681229	14.3133	0.958242	14.3128	0.815413	14.3089	0.398052								14.3133	0.720763								14.3144	0.785246								14.3084	0.707168								14.3137	0.623395
14.3205	0.691743	14.3216	0.969195	14.3211	0.818682	14.3172	0.391373								14.3216	0.722421								14.3227	0.782278								14.3167	0.689992								14.322	0.619751
14.3288	0.681825	14.3299	0.970567	14.3294	0.821481	14.3255	0.387367								14.3299	0.704382								14.331	0.786695								14.325	0.707881								14.3303	0.624526
14.3371	0.679341	14.3381	0.971666	14.3377	0.834679	14.3338	0.392699								14.3382	0.691351								14.3393	0.783834								14.3332	0.704833								14.3386	0.615744
14.3454	0.687532	14.3464	0.973858	14.346	0.822541	14.3421	0.40781								14.3464	0.72118								14.3476	0.780896								14.3415	0.695382								14.3469	0.602799
14.3537	0.687556	14.3547	0.972784	14.3543	0.815251	14.3504	0.40741								14.3547	0.702503								14.3558	0.791686								14.3498	0.708038								14.3552	0.586453
14.3619	0.681946	14.363	0.962092	14.3625	0.819175	14.3586	0.403072								14.363	0.707885								14.3641	0.797218								14.3581	0.712732								14.3635	0.559038
14.3702	0.685175	14.3713	0.960241	14.3708	0.817885	14.3669	0.405822								14.3713	0.692257								14.3724	0.797548								14.3664	0.707439								14.3717	0.549874
14.3785	0.688651	14.3796	0.96904	14.3791	0.816219	14.3752	0.420228								14.3796	0.705833								14.3807	0.793171								14.3747	0.708376								14.38	0.541166
14.3868	0.697943	14.3878	0.959502	14.3874	0.808753	14.3835	0.423736								14.3879	0.729825								14.389	0.777792								14.383	0.709824								14.3883	0.519744
14.3951	0.694106	14.3961	0.949285	14.3957	0.800011	14.3918	0.422737								14.3962	0.712494								14.3973	0.776276								14.3912	0.696312								14.3966	0.517159
14.4034	0.681029	14.4044	0.955434	14.404	0.81886	14.4001	0.408352								14.4045	0.705919								14.4055	0.779415								14.3995	0.691098								14.4049	0.519102
14.4117	0.686033	14.4127	0.949695	14.4123	0.805997	14.4084	0.396226								14.4127	0.688505								14.4138	0.781696								14.4078	0.69277								14.4132	0.517705
14.4199	0.678841	14.421	0.948973	14.4205	0.813169	14.4166	0.38877								14.421	0.716985								14.4221	0.781613								14.4161	0.703468								14.4214	0.506151
14.4282	0.685427	14.4293	0.960068	14.4288	0.815435	14.4249	0.401359								14.4293	0.699102								14.4304	0.780658								14.4244	0.710628								14.4297	0.502269
14.4365	0.676304	14.4375	0.950439	14.4371	0.821867	14.4332	0.412465								14.4376	0.697831								14.4387	0.792794								14.4327	0.709192								14.438	0.492753
14.4448	0.673595	14.4458	0.942059	14.4454	0.818318	14.4415	0.405102								14.4459	0.701136								14.447	0.785456								14.4409	0.692829								14.4463	0.48418
14.4531	0.670285	14.4541	0.937408	14.4537	0.820164	14.4498	0.406514								14.4542	0.687248								14.4553	0.78767								14.4492	0.683874								14.4546	0.491816
14.4614	0.675817	14.4624	0.931523	14.462	0.827899	14.4581	0.414999								14.4625	0.716277								14.4635	0.797634								14.4575	0.679834								14.4629	0.489674
14.4697	0.703151	14.4707	0.936711	14.4703	0.798504	14.4664	0.405646								14.4707	0.713358								14.4718	0.789104								14.4658	0.690596								14.4711	0.479657
14.478	0.683825	14.479	0.946989	14.4786	0.79876	14.4746	0.400607								14.479	0.689739								14.4801	0.782374								14.4741	0.693321								14.4794	0.468383
14.4862	0.671482	14.4872	0.951342	14.4868	0.823488	14.4829	0.410391								14.4873	0.676993								14.4884	0.777304								14.4824	0.700456								14.4877	0.465904
14.4945	0.663606	14.4955	0.948725	14.4951	0.823064	14.4912	0.418754								14.4956	0.710398								14.4967	0.766393								14.4907	0.705109								14.496	0.463668
14.5028	0.670617	14.5038	0.950929	14.5034	0.805788	14.4995	0.415815								14.5039	0.682202								14.505	0.764137								14.4989	0.701649								14.5043	0.468154
14.5111	0.676034	14.5121	0.943919	14.5117	0.811435	14.5078	0.427656								14.5122	0.688716								14.5132	0.768669								14.5072	0.696086								14.5126	0.46371
14.5194	0.673718	14.5204	0.934026	14.52	0.806099	14.5161	0.425258								14.5205	0.702904								14.5215	0.7775								14.5155	0.699056								14.5208	0.4519
14.5277	0.668861	14.5287	0.931789	14.5283	0.804247	14.5244	0.402882								14.5288	0.698942								14.5298	0.786571								14.5238	0.699315								14.5291	0.465182
14.536	0.680561	14.5369	0.930853	14.5366	0.812982	14.5326	0.419461								14.537	0.702021								14.5381	0.780133								14.5321	0.71467								14.5374	0.471176
14.5442	0.664588	14.5452	0.93921	14.5449	0.855292	14.5409	0.408211								14.5453	0.696522								14.5464	0.772695								14.5404	0.703494								14.5457	0.464819
14.5525	0.65147	14.5535	0.949514	14.5531	0.808179	14.5492	0.409318								14.5536	0.682539								14.5547	0.776389								14.5487	0.701105								14.554	0.466126
14.5608	0.670968	14.5618	0.942478	14.5614	0.833468	14.5575	0.414697								14.5619	0.688293								14.5629	0.780676								14.5569	0.7127								14.5623	0.46373
14.5691	0.673493	14.5701	0.932234	14.5697	0.793215	14.5658	0.420165								14.5702	0.699365								14.5712	0.767765								14.5652	0.69498								14.5705	0.4522
14.5774	0.673221	14.5784	0.936626	14.578	0.779767	14.5741	0.433556								14.5785	0.677816								14.5795	0.777834								14.5735	0.68899								14.5788	0.451147
14.5857	0.662756	14.5866	0.936486	14.5863	0.800421	14.5823	0.429703								14.5868	0.684566								14.5878	0.791138								14.5818	0.703352								14.5871	0.460143
14.594	0.662277	14.5949	0.932925	14.5946	0.799516	14.5906	0.434106								14.5951	0.695614								14.5961	0.784559								14.5901	0.72209								14.5954	0.460297
14.6023	0.653656	14.6032	0.937835	14.6029	0.804315	14.5989	0.432048								14.6033	0.715177								14.6044	0.769905								14.5984	0.710482								14.6037	0.475646
14.6105	0.653077	14.6115	0.934029	14.6111	0.787958	14.6072	0.420401								14.6116	0.710523								14.6126	0.789799								14.6066	0.699051								14.612	0.464894
14.6188	0.6457	14.6198	0.921248	14.6194	0.82033	14.6155	0.427584								14.6199	0.700636								14.6209	0.794681								14.6149	0.689202								14.6202	0.455462
14.6271	0.629969	14.6281	0.921057	14.6277	0.803961	14.6238	0.419418								14.6282	0.697322								14.6292	0.798155								14.6232	0.693155								14.6285	0.465149
14.6354	0.637038	14.6363	0.925263	14.636	0.784631	14.6321	0.407808								14.6365	0.705347								14.6375	0.795206								14.6315	0.68643								14.6368	0.462898
14.6437	0.676919	14.6446	0.924349	14.6443	0.79893	14.6403	0.414428								14.6448	0.704703								14.6458	0.804739								14.6398	0.691394								14.6451	0.462418
14.652	0.673838	14.6529	0.927209	14.6526	0.818754	14.6486	0.440847								14.6531	0.689883								14.6541	0.800084								14.6481	0.702136								14.6534	0.4719
14.6603	0.664661	14.6612	0.929808	14.6609	0.808793	14.6569	0.415745								14.6614	0.681632								14.6624	0.797448								14.6564	0.699896								14.6617	0.476546
14.6685	0.656319	14.6695	0.91616	14.6692	0.789312	14.6652	0.416276								14.6696	0.688104								14.6706	0.791884								14.6646	0.695646								14.6699	0.484659
14.6768	0.648845	14.6778	0.938019	14.6774	0.790866	14.6735	0.41123								14.6779	0.708653								14.6789	0.792674								14.6729	0.687993								14.6782	0.475593
14.6851	0.639462	14.686	0.936755	14.6857	0.786653	14.6818	0.429727								14.6862	0.680964								14.6872	0.79311								14.6812	0.69138								14.6865	0.471564
14.6934	0.668885	14.6943	0.939285	14.694	0.813904	14.6901	0.430614								14.6945	0.684319								14.6955	0.791626								14.6895	0.700548								14.6948	0.482297
14.7017	0.671876	14.7026	0.941041	14.7023	0.813536	14.6983	0.436309								14.7028	0.672012								14.7038	0.79202								14.6978	0.7016								14.7031	0.485093
14.71	0.660993	14.7109	0.931855	14.7106	0.819705	14.7066	0.435132								14.7111	0.657996								14.7121	0.787953								14.7061	0.718972								14.7114	0.48011
14.7183	0.666821	14.7192	0.938556	14.7189	0.813948	14.7149	0.445588								14.7194	0.677501								14.7203	0.788138								14.7144	0.698644								14.7196	0.483034
14.7266	0.656426	14.7275	0.936761	14.7272	0.803193	14.7232	0.443595								14.7277	0.682034								14.7286	0.786239								14.7226	0.701714								14.7279	0.478826
14.7348	0.636396	14.7357	0.919201	14.7355	0.803247	14.7315	0.441874								14.7359	0.694543								14.7369	0.787814								14.7309	0.70125								14.7362	0.478079
14.7431	0.644882	14.744	0.922531	14.7437	0.810929	14.7398	0.419919								14.7442	0.696675								14.7452	0.781404								14.7392	0.696676								14.7445	0.467028
14.7514	0.63927	14.7523	0.924841	14.752	0.796187	14.7481	0.428986								14.7525	0.699257								14.7535	0.781443								14.7475	0.696477								14.7528	0.457935
14.7597	0.612203	14.7606	0.916643	14.7603	0.788866	14.7563	0.430956								14.7608	0.693153								14.7618	0.78183								14.7558	0.691039								14.7611	0.478676
14.768	0.650917	14.7689	0.911803	14.7686	0.799716	14.7646	0.449722								14.7691	0.673776								14.77	0.79494								14.7641	0.703035								14.7693	0.490256
14.7763	0.656743	14.7772	0.930062	14.7769	0.779494	14.7729	0.436317								14.7774	0.67148								14.7783	0.797935								14.7723	0.712214								14.7776	0.479858
14.7846	0.651129	14.7854	0.946032	14.7852	0.801294	14.7812	0.443153								14.7857	0.678098								14.7866	0.792768								14.7806	0.70618								14.7859	0.483564
14.7928	0.66025	14.7937	0.933164	14.7935	0.797892	14.7895	0.451806								14.794	0.664933								14.7949	0.791349								14.7889	0.688797								14.7942	0.481093
14.8011	0.665133	14.802	0.926404	14.8017	0.803612	14.7978	0.449891								14.8022	0.671454								14.8032	0.763556								14.7972	0.685034								14.8025	0.485249
14.8094	0.650386	14.8103	0.922488	14.81	0.810143	14.806	0.443908								14.8105	0.677085								14.8115	0.765675								14.8055	0.680955								14.8108	0.499058
14.8177	0.647089	14.8186	0.917811	14.8183	0.817823	14.8143	0.446178								14.8188	0.668122								14.8197	0.770811								14.8138	0.682565								14.8191	0.49236
14.826	0.635198	14.8269	0.93081	14.8266	0.822704	14.8226	0.45208								14.8271	0.674015								14.828	0.791936								14.8221	0.69037								14.8273	0.491651
14.8343	0.646842	14.8352	0.921188	14.8349	0.803419	14.8309	0.457086								14.8354	0.683712								14.8363	0.794111								14.8303	0.68674								14.8356	0.500163
14.8426	0.620057	14.8434	0.907685	14.8432	0.812989	14.8392	0.473685								14.8437	0.689246								14.8446	0.792072								14.8386	0.68932								14.8439	0.497568
14.8509	0.637753	14.8517	0.903734	14.8515	0.801281	14.8475	0.462169								14.852	0.694561								14.8529	0.780318								14.8469	0.67839								14.8522	0.494594
14.8591	0.632434	14.86	0.920624	14.8598	0.794427	14.8558	0.452378								14.8603	0.697387								14.8612	0.776843								14.8552	0.683912								14.8605	0.504118
14.8674	0.639294	14.8683	0.918782	14.868	0.791922	14.864	0.470767								14.8685	0.672582								14.8695	0.776934								14.8635	0.68181								14.8688	0.497978
14.8757	0.650063	14.8766	0.910996	14.8763	0.8207	14.8723	0.47837								14.8768	0.673746								14.8777	0.762309								14.8718	0.672663								14.877	0.491074
14.884	0.65467	14.8849	0.913388	14.8846	0.824556	14.8806	0.461568								14.8851	0.66287								14.886	0.771094								14.8801	0.683222								14.8853	0.502113
14.8923	0.651778	14.8931	0.918778	14.8929	0.809271	14.8889	0.457252								14.8934	0.683195								14.8943	0.777072								14.8883	0.674155								14.8936	0.511782
14.9006	0.657657	14.9014	0.921702	14.9012	0.826029	14.8972	0.446831								14.9017	0.681782								14.9026	0.762488								14.8966	0.692649								14.9019	0.487868
14.9089	0.634822	14.9097	0.925288	14.9095	0.824235	14.9055	0.466797								14.91	0.696539								14.9109	0.779614								14.9049	0.69904								14.9102	0.502995
14.9172	0.648319	14.918	0.920737	14.9178	0.788526	14.9138	0.452279								14.9183	0.684556								14.9192	0.761162								14.9132	0.694823								14.9185	0.489837
14.9254	0.633852	14.9263	0.932723	14.9261	0.79906	14.922	0.446458								14.9266	0.696737								14.9274	0.780884								14.9215	0.691195								14.9267	0.498683
14.9337	0.636764	14.9346	0.92401	14.9343	0.794041	14.9303	0.448655								14.9348	0.690594								14.9357	0.770076								14.9298	0.686153								14.935	0.508621
14.942	0.647432	14.9428	0.908444	14.9426	0.792824	14.9386	0.437408								14.9431	0.686822								14.944	0.763097								14.938	0.678756								14.9433	0.512766
14.9503	0.655182	14.9511	0.908564	14.9509	0.795366	14.9469	0.47236								14.9514	0.688075								14.9523	0.772297								14.9463	0.66533								14.9516	0.496584
14.9586	0.662987	14.9594	0.909969	14.9592	0.790575	14.9552	0.454923								14.9597	0.679739								14.9606	0.769414								14.9546	0.679803								14.9599	0.496592
14.9669	0.650812	14.9677	0.908554	14.9675	0.787197	14.9635	0.469513								14.968	0.682857								14.9689	0.752354								14.9629	0.679696								14.9682	0.517785
14.9752	0.645438	14.976	0.90272	14.9758	0.810043	14.9718	0.449428								14.9763	0.681856								14.9771	0.752391								14.9712	0.671628								14.9764	0.512929
14.9834	0.626145	14.9843	0.911929	14.9841	0.801894	14.98	0.44252								14.9846	0.68518								14.9854	0.797045								14.9795	0.670221								14.9847	0.529026
14.9917	0.624174	14.9925	0.933573	14.9923	0.807256	14.9883	0.450847								14.9928	0.691045								14.9937	0.780997								14.9878	0.67597								14.993	0.523401
						14.9966	0.456074																										14.996	0.689373

## Sheet: Suppl. Figure 1a
			lane	condition
			1	no polymerase
			2	PP-N190, dATP
			3	PP-N300, dATP
			4	PrimPol, dATP
			5	PP-N190, dZTP
			6	PP-N300, dZTP
			7	PrimPol, dZTP

## Sheet: Suppl. Figure 1b
			lane	condition
			1	no polymerase
			2	E. coli Pol I (Klenow fragment), dATP
			3	E. coli Pol I (Klenow fragment), dZTP
			4	PP-N300, dATP
			5	PP-N300, dZTP
			6	DatZ + PP-N300, dATP
			7	DatZ + PP-N300, dZTP

## Sheet: Suppl. Figure 2c
frame	time [ns]	B : E85 O1	B : S116 O	C : D87 O1	C : D88 O1	C : D88 O2
25.5	1.02	1.8154	2.0302	1.8498	1.9232	1.9148
26.5	1.06	1.8154	2.0304	1.8516	1.9212	1.9112
27.5	1.1	1.8142	2.0296	1.8504	1.9218	1.91
28.5	1.14	1.815	2.0302	1.8482	1.9202	1.9124
29.5	1.18	1.814	2.0282	1.8466	1.9152	1.9156
30.5	1.22	1.8132	2.0264	1.8466	1.9174	1.9142
31.5	1.26	1.8132	2.0258	1.8474	1.9164	1.9156
32.5	1.3	1.812	2.0266	1.8482	1.914	1.917
33.5	1.34	1.8108	2.023	1.8484	1.9124	1.9176
34.5	1.38	1.8092	2.022	1.8486	1.9116	1.9166
35.5	1.42	1.809	2.0208	1.8504	1.9118	1.9174
36.5	1.46	1.8094	2.022	1.8522	1.9096	1.9164
37.5	1.5	1.8078	2.0238	1.8528	1.9096	1.9168
38.5	1.54	1.808	2.0244	1.8522	1.915	1.9164
39.5	1.58	1.8098	2.0262	1.8536	1.9142	1.9182
40.5	1.62	1.8096	2.0274	1.8534	1.9148	1.9194
41.5	1.66	1.811	2.0258	1.8518	1.9154	1.9194
42.5	1.7	1.811	2.0286	1.8484	1.9126	1.9208
43.5	1.74	1.8114	2.0256	1.8488	1.9118	1.921
44.5	1.78	1.811	2.024	1.8492	1.9112	1.9222
45.5	1.82	1.8118	2.023	1.8514	1.9098	1.9186
46.5	1.86	1.8108	2.0222	1.8498	1.9116	1.9182
47.5	1.9	1.8116	2.0232	1.8496	1.9106	1.9178
48.5	1.94	1.8132	2.0264	1.8462	1.9126	1.9188
49.5	1.98	1.8134	2.0304	1.8468	1.9088	1.9172
50.5	2.02	1.8128	2.0302	1.8474	1.9088	1.9176
51.5	2.06	1.8136	2.031	1.8474	1.9052	1.9174
52.5	2.1	1.8146	2.0286	1.8498	1.906	1.9182
53.5	2.14	1.8142	2.03	1.8484	1.9048	1.919
54.5	2.18	1.8146	2.027	1.8466	1.9022	1.9208
55.5	2.22	1.8158	2.028	1.8458	1.9036	1.9192
56.5	2.26	1.8148	2.0256	1.8442	1.905	1.9186
57.5	2.3	1.814	2.0232	1.843	1.9088	1.916
58.5	2.34	1.8118	2.0226	1.8446	1.9064	1.9164
59.5	2.38	1.8124	2.026	1.8456	1.9048	1.9156
60.5	2.42	1.8122	2.0218	1.8462	1.9072	1.9132
61.5	2.46	1.8118	2.0204	1.8486	1.9094	1.9112
62.5	2.5	1.8124	2.0214	1.851	1.911	1.9098
63.5	2.54	1.815	2.0214	1.8504	1.9118	1.9082
64.5	2.58	1.8124	2.0204	1.8506	1.913	1.9056
65.5	2.62	1.8122	2.0184	1.8496	1.9136	1.9038
66.5	2.66	1.8136	2.0194	1.849	1.9148	1.9036
67.5	2.7	1.8136	2.0172	1.8494	1.9152	1.9032
68.5	2.74	1.8144	2.0156	1.8486	1.916	1.9016
69.5	2.78	1.8142	2.0172	1.8484	1.9164	1.9008
70.5	2.82	1.8148	2.0176	1.848	1.9184	1.899
71.5	2.86	1.8142	2.0164	1.8484	1.9184	1.8988
72.5	2.9	1.8154	2.0116	1.849	1.9172	1.8988
73.5	2.94	1.8162	2.013	1.849	1.9186	1.8952
74.5	2.98	1.814	2.0128	1.8462	1.918	1.895
75.5	3.02	1.8124	2.0114	1.8452	1.9174	1.897
76.5	3.06	1.8122	2.011	1.846	1.9186	1.8968
77.5	3.1	1.8128	2.0102	1.8474	1.9192	1.8974
78.5	3.14	1.8132	2.0076	1.8492	1.919	1.8992
79.5	3.18	1.8128	2.0106	1.8494	1.9182	1.9004
80.5	3.22	1.8122	2.0112	1.8502	1.9172	1.9
81.5	3.26	1.8118	2.0112	1.8482	1.9168	1.8992
82.5	3.3	1.8132	2.0108	1.8476	1.9184	1.8992
83.5	3.34	1.8146	2.0134	1.848	1.9198	1.8972
84.5	3.38	1.8144	2.0146	1.8478	1.9188	1.8964
85.5	3.42	1.814	2.0132	1.8484	1.9174	1.8964
86.5	3.46	1.8146	2.0124	1.849	1.9168	1.896
87.5	3.5	1.8148	2.0116	1.8472	1.9186	1.8946
88.5	3.54	1.8166	2.0106	1.8494	1.9154	1.8956
89.5	3.58	1.8168	2.0126	1.8508	1.917	1.8934
90.5	3.62	1.818	2.0108	1.8518	1.918	1.8918
91.5	3.66	1.8164	2.0106	1.8486	1.9158	1.8924
92.5	3.7	1.8168	2.009	1.8514	1.916	1.8922
93.5	3.74	1.8152	2.0074	1.85	1.9166	1.891
94.5	3.78	1.8154	2.0076	1.8546	1.9148	1.891
95.5	3.82	1.8138	2.0068	1.854	1.9166	1.891
96.5	3.86	1.8136	2.0082	1.855	1.9166	1.891
97.5	3.9	1.814	2.0076	1.8574	1.9144	1.8906
98.5	3.94	1.812	2.006	1.8584	1.9154	1.8902
99.5	3.98	1.8106	2.0018	1.86	1.9148	1.8906
100.5	4.02	1.8122	1.9992	1.8608	1.9132	1.8892
101.5	4.06	1.8128	1.9984	1.8602	1.9124	1.8918
102.5	4.1	1.812	1.9962	1.8604	1.9116	1.8926
103.5	4.14	1.8124	1.9974	1.8604	1.9114	1.8948
104.5	4.18	1.8124	2.0002	1.8602	1.9112	1.8938
105.5	4.22	1.8112	1.9994	1.8602	1.9114	1.8918
106.5	4.26	1.812	1.9998	1.8602	1.9084	1.8942
107.5	4.3	1.8142	2.002	1.8608	1.907	1.8958
108.5	4.34	1.815	2.0058	1.8586	1.9078	1.8952
109.5	4.38	1.815	2.004	1.8574	1.9078	1.8966
110.5	4.42	1.8142	2.0052	1.8562	1.905	1.8962
111.5	4.46	1.815	2.0064	1.8544	1.905	1.8958
112.5	4.5	1.8136	2.0096	1.8542	1.9044	1.8954
113.5	4.54	1.8116	2.0076	1.854	1.9056	1.898
114.5	4.58	1.813	2.008	1.8546	1.903	1.9008
115.5	4.62	1.8138	2.0098	1.8542	1.9028	1.9008
116.5	4.66	1.813	2.01	1.8548	1.9022	1.8996
117.5	4.7	1.813	2.0116	1.8552	1.9024	1.8988
118.5	4.74	1.8126	2.0128	1.8556	1.9024	1.8998
119.5	4.78	1.8144	2.0116	1.855	1.9022	1.8984
120.5	4.82	1.8136	2.0078	1.8572	1.8994	1.899
121.5	4.86	1.8154	2.009	1.8568	1.9012	1.901
122.5	4.9	1.815	2.0094	1.8554	1.9046	1.8982
123.5	4.94	1.8146	2.007	1.8524	1.9016	1.8998
124.5	4.98	1.8146	2.006	1.8542	1.9032	1.897
125.5	5.02	1.8146	2.005	1.8548	1.9022	1.8954
126.5	5.06	1.814	2.0056	1.8546	1.9018	1.8964
127.5	5.1	1.8132	2.0066	1.854	1.8994	1.8968
128.5	5.14	1.8138	2.0104	1.853	1.9002	1.8928
129.5	5.18	1.8154	2.0088	1.8548	1.9042	1.8874
130.5	5.22	1.8154	2.0114	1.8552	1.9024	1.889
131.5	5.26	1.8148	2.0118	1.8558	1.9038	1.8872
132.5	5.3	1.8158	2.0124	1.857	1.9028	1.8856
133.5	5.34	1.8136	2.0094	1.8558	1.9014	1.8866
134.5	5.38	1.8144	2.0098	1.8554	1.9048	1.8866
135.5	5.42	1.8166	2.0142	1.8516	1.906	1.8868
136.5	5.46	1.8156	2.0142	1.8542	1.9062	1.8858
137.5	5.5	1.8164	2.0134	1.8556	1.9054	1.8858
138.5	5.54	1.8154	2.0124	1.8544	1.9066	1.8866
139.5	5.58	1.8158	2.0108	1.8524	1.906	1.8866
140.5	5.62	1.8152	2.0118	1.8514	1.9056	1.8878
141.5	5.66	1.8136	2.0116	1.8538	1.9088	1.886
142.5	5.7	1.813	2.0124	1.8532	1.9114	1.8848
143.5	5.74	1.813	2.0128	1.8552	1.913	1.8848
144.5	5.78	1.8134	2.0132	1.851	1.9152	1.8848
145.5	5.82	1.8128	2.016	1.8506	1.9154	1.8858
146.5	5.86	1.8148	2.0148	1.8502	1.9144	1.8876
147.5	5.9	1.815	2.0156	1.8486	1.9166	1.8866
148.5	5.94	1.8154	2.0146	1.8484	1.9164	1.8848
149.5	5.98	1.8164	2.015	1.848	1.9166	1.8866
150.5	6.02	1.8158	2.0158	1.8492	1.9152	1.888
151.5	6.06	1.814	2.0212	1.8488	1.9204	1.887
152.5	6.1	1.8134	2.0232	1.8458	1.9194	1.8886
153.5	6.14	1.8138	2.02	1.8474	1.9196	1.8878
154.5	6.18	1.8136	2.0192	1.8476	1.9186	1.8866
155.5	6.22	1.8128	2.0178	1.8458	1.9206	1.8894
156.5	6.26	1.8134	2.018	1.8462	1.9224	1.8876
157.5	6.3	1.8134	2.0168	1.8476	1.9184	1.8854
158.5	6.34	1.8152	2.0144	1.8504	1.9178	1.8846
159.5	6.38	1.8146	2.013	1.8498	1.9218	1.886
160.5	6.42	1.8152	2.0124	1.8484	1.9248	1.8866
161.5	6.46	1.8158	2.0132	1.8482	1.9226	1.8882
162.5	6.5	1.8168	2.0112	1.8466	1.921	1.8896
163.5	6.54	1.8174	2.015	1.8468	1.9192	1.8896
164.5	6.58	1.8204	2.0146	1.8454	1.921	1.888
165.5	6.62	1.8216	2.0132	1.845	1.9216	1.8906
166.5	6.66	1.822	2.0124	1.8466	1.9246	1.8908
167.5	6.7	1.822	2.0132	1.845	1.9254	1.8938
168.5	6.74	1.821	2.0116	1.8452	1.9276	1.895
169.5	6.78	1.8198	2.012	1.8472	1.9302	1.8926
170.5	6.82	1.8196	2.0154	1.845	1.934	1.8932
171.5	6.86	1.8208	2.0138	1.8462	1.931	1.8924
172.5	6.9	1.8204	2.0166	1.846	1.9292	1.8934
173.5	6.94	1.82	2.0192	1.8482	1.9304	1.896
174.5	6.98	1.8194	2.0204	1.846	1.9302	1.8972
175.5	7.02	1.8212	2.0214	1.8456	1.9306	1.8986
176.5	7.06	1.821	2.0224	1.845	1.9302	1.898
177.5	7.1	1.8218	2.023	1.8438	1.9378	1.896
178.5	7.14	1.8206	2.0202	1.8438	1.9378	1.898
179.5	7.18	1.8198	2.0198	1.844	1.934	1.9048
180.5	7.22	1.8206	2.0204	1.8438	1.9352	1.9036
181.5	7.26	1.8216	2.0248	1.8426	1.9356	1.9048
182.5	7.3	1.8202	2.0244	1.841	1.9364	1.907
183.5	7.34	1.8224	2.0254	1.8408	1.9394	1.9056
184.5	7.38	1.8222	2.0266	1.842	1.938	1.9056
185.5	7.42	1.8212	2.0238	1.8426	1.939	1.9066
186.5	7.46	1.8204	2.0232	1.8404	1.9414	1.9072
187.5	7.5	1.821	2.024	1.8404	1.9426	1.9058
188.5	7.54	1.8202	2.0248	1.8408	1.9422	1.907
189.5	7.58	1.82	2.0216	1.8418	1.9412	1.906
190.5	7.62	1.82	2.0222	1.8426	1.9424	1.9042
191.5	7.66	1.822	2.0232	1.8406	1.9416	1.905
192.5	7.7	1.8222	2.022	1.8396	1.9396	1.9092
193.5	7.74	1.8246	2.02	1.839	1.9386	1.9094
194.5	7.78	1.8234	2.0204	1.8398	1.9412	1.9122
195.5	7.82	1.8238	2.0188	1.8426	1.9398	1.9108
196.5	7.86	1.8234	2.02	1.8412	1.942	1.9084
197.5	7.9	1.824	2.019	1.842	1.9402	1.91
198.5	7.94	1.824	2.0196	1.8444	1.9362	1.9126
199.5	7.98	1.8228	2.0188	1.845	1.9358	1.9106
200.5	8.02	1.8224	2.0224	1.8432	1.9394	1.9096
201.5	8.06	1.826	2.017	1.8458	1.9342	1.9082
202.5	8.1	1.8272	2.0176	1.8476	1.9374	1.9066
203.5	8.14	1.8286	2.0202	1.8468	1.9362	1.906
204.5	8.18	1.8298	2.0198	1.8472	1.9354	1.9058
205.5	8.22	1.8316	2.0194	1.849	1.933	1.9058
206.5	8.26	1.8296	2.0182	1.8466	1.9372	1.9052
207.5	8.3	1.828	2.019	1.846	1.941	1.904
208.5	8.34	1.8266	2.019	1.8426	1.9414	1.9052
209.5	8.38	1.8284	2.0194	1.8436	1.9378	1.9022
210.5	8.42	1.829	2.0192	1.8452	1.937	1.9008
211.5	8.46	1.8274	2.0174	1.846	1.9372	1.8994
212.5	8.5	1.8252	2.0186	1.8486	1.94	1.8982
213.5	8.54	1.825	2.0156	1.8478	1.94	1.8954
214.5	8.58	1.8228	2.0168	1.8494	1.9402	1.8968
215.5	8.62	1.8206	2.0178	1.8496	1.9386	1.8954
216.5	8.66	1.821	2.0182	1.8466	1.9354	1.897
217.5	8.7	1.823	2.0176	1.8476	1.936	1.8946
218.5	8.74	1.8242	2.0166	1.8484	1.9342	1.896
219.5	8.78	1.8242	2.0162	1.848	1.9312	1.8998
220.5	8.82	1.8252	2.0144	1.8498	1.9272	1.9016
221.5	8.86	1.824	2.0124	1.85	1.9294	1.9054
222.5	8.9	1.8232	2.0116	1.853	1.9278	1.9046
223.5	8.94	1.8258	2.0098	1.8532	1.9284	1.9012
224.5	8.98	1.8264	2.0094	1.8532	1.9312	1.8994
225.5	9.02	1.8248	2.0116	1.8538	1.9312	1.8978
226.5	9.06	1.8256	2.0114	1.8546	1.9314	1.8998
227.5	9.1	1.8258	2.0116	1.856	1.9258	1.9018
228.5	9.14	1.8246	2.016	1.8558	1.927	1.9018
229.5	9.18	1.8238	2.0162	1.854	1.929	1.8964
230.5	9.22	1.8254	2.0146	1.8542	1.9292	1.898
231.5	9.26	1.824	2.0092	1.8538	1.9328	1.8978
232.5	9.3	1.8248	2.009	1.8538	1.9334	1.8968
233.5	9.34	1.8248	2.0094	1.855	1.9314	1.898
234.5	9.38	1.8254	2.007	1.8548	1.9296	1.899
235.5	9.42	1.8248	2.0076	1.8552	1.9288	1.897
236.5	9.46	1.8254	2.0084	1.8546	1.9254	1.8972
237.5	9.5	1.824	2.007	1.8546	1.9266	1.898
238.5	9.54	1.8242	2.0092	1.8544	1.9258	1.8956
239.5	9.58	1.8226	2.0118	1.8536	1.9276	1.8974
240.5	9.62	1.8232	2.0104	1.853	1.9306	1.8972
241.5	9.66	1.8236	2.0104	1.854	1.9286	1.8974
242.5	9.7	1.8232	2.011	1.855	1.9286	1.8958
243.5	9.74	1.8204	2.0136	1.855	1.9278	1.8976
244.5	9.78	1.8208	2.0144	1.8526	1.9256	1.8958
245.5	9.82	1.8214	2.0132	1.8514	1.9276	1.897
246.5	9.86	1.8202	2.0134	1.8538	1.9246	1.8976
247.5	9.9	1.8176	2.016	1.8538	1.926	1.8952
248.5	9.94	1.818	2.0176	1.8524	1.927	1.8952
249.5	9.98	1.8188	2.018	1.852	1.9272	1.8978
250.5	10.02	1.8198	2.0162	1.8536	1.9268	1.899
251.5	10.06	1.817	2.0174	1.8516	1.9278	1.8992
252.5	10.1	1.8182	2.0174	1.8508	1.9262	1.8978
253.5	10.14	1.8162	2.0178	1.8512	1.9296	1.8984
254.5	10.18	1.815	2.0154	1.8516	1.9306	1.8984
255.5	10.22	1.8154	2.0146	1.8512	1.9318	1.8974
256.5	10.26	1.8168	2.0162	1.8528	1.929	1.8972
257.5	10.3	1.818	2.0146	1.8534	1.9266	1.8982
258.5	10.34	1.8184	2.0136	1.855	1.925	1.8966
259.5	10.38	1.8184	2.0128	1.8546	1.9258	1.8964
260.5	10.42	1.817	2.0136	1.854	1.926	1.8976
261.5	10.46	1.818	2.019	1.8528	1.9306	1.8986
262.5	10.5	1.819	2.019	1.8504	1.9298	1.8998
263.5	10.54	1.8198	2.0214	1.8516	1.9304	1.901
264.5	10.58	1.8194	2.0236	1.8494	1.9274	1.901
265.5	10.62	1.8196	2.023	1.8504	1.9282	1.9048
266.5	10.66	1.8182	2.0198	1.8512	1.93	1.903
267.5	10.7	1.816	2.0178	1.8498	1.9272	1.9052
268.5	10.74	1.8158	2.0206	1.8488	1.9268	1.9038
269.5	10.78	1.8158	2.0234	1.8484	1.9282	1.9014
270.5	10.82	1.8166	2.0232	1.8468	1.9318	1.8982
271.5	10.86	1.8154	2.0234	1.8456	1.93	1.895
272.5	10.9	1.8164	2.025	1.8436	1.932	1.8944
273.5	10.94	1.8146	2.0238	1.8422	1.9322	1.8956
274.5	10.98	1.8152	2.0228	1.8424	1.9314	1.8966
275.5	11.02	1.817	2.0188	1.8422	1.934	1.896
276.5	11.06	1.8182	2.0176	1.8398	1.937	1.8952
277.5	11.1	1.817	2.017	1.8388	1.9366	1.8966
278.5	11.14	1.8198	2.0166	1.8396	1.9366	1.8944
279.5	11.18	1.8208	2.0156	1.8422	1.9356	1.8958
280.5	11.22	1.8196	2.015	1.8412	1.9356	1.896
281.5	11.26	1.8202	2.0186	1.843	1.9308	1.8972
282.5	11.3	1.819	2.0204	1.8448	1.9294	1.8982
283.5	11.34	1.8194	2.0232	1.8462	1.9284	1.898
284.5	11.38	1.8194	2.0248	1.8452	1.932	1.8964
285.5	11.42	1.8202	2.0264	1.844	1.9336	1.8972
286.5	11.46	1.8202	2.0294	1.8436	1.9344	1.9006
287.5	11.5	1.8226	2.0316	1.8424	1.9324	1.9034
288.5	11.54	1.824	2.0294	1.8414	1.9336	1.9032
289.5	11.58	1.8238	2.0288	1.8416	1.9336	1.901
290.5	11.62	1.825	2.029	1.8424	1.9298	1.9028
291.5	11.66	1.8252	2.0294	1.8426	1.93	1.9056
292.5	11.7	1.826	2.0278	1.843	1.9288	1.9038
293.5	11.74	1.8266	2.0274	1.8428	1.9286	1.9018
294.5	11.78	1.8256	2.0302	1.8438	1.9274	1.9018
295.5	11.82	1.8228	2.032	1.8418	1.9256	1.902
296.5	11.86	1.8214	2.0336	1.8406	1.9244	1.9034
297.5	11.9	1.8218	2.03	1.8402	1.9238	1.9042
298.5	11.94	1.8214	2.0286	1.8408	1.9252	1.904
299.5	11.98	1.8218	2.0304	1.8406	1.926	1.903
300.5	12.02	1.8216	2.0328	1.8392	1.9252	1.901
301.5	12.06	1.8218	2.0346	1.8402	1.9246	1.901
302.5	12.1	1.8212	2.0364	1.8414	1.9276	1.9006
303.5	12.14	1.8216	2.037	1.8408	1.9256	1.8996
304.5	12.18	1.822	2.0392	1.8396	1.9258	1.899
305.5	12.22	1.8204	2.0424	1.841	1.9252	1.8992
306.5	12.26	1.8206	2.0414	1.8392	1.9282	1.8994
307.5	12.3	1.8214	2.0418	1.839	1.9292	1.9006
308.5	12.34	1.8204	2.042	1.839	1.931	1.9026
309.5	12.38	1.8176	2.047	1.8394	1.9306	1.9026
310.5	12.42	1.8176	2.0478	1.841	1.9304	1.903
311.5	12.46	1.8178	2.045	1.8416	1.927	1.9014
312.5	12.5	1.8198	2.042	1.842	1.9258	1.9006
313.5	12.54	1.8192	2.0396	1.8424	1.9254	1.9008
314.5	12.58	1.8176	2.0378	1.8434	1.9274	1.8978
315.5	12.62	1.8186	2.0408	1.843	1.9286	1.8942
316.5	12.66	1.8192	2.0436	1.842	1.9262	1.8964
317.5	12.7	1.8182	2.0464	1.8432	1.9276	1.8966
318.5	12.74	1.818	2.0436	1.8448	1.9294	1.8946
319.5	12.78	1.8174	2.0418	1.844	1.9274	1.8988
320.5	12.82	1.816	2.0436	1.8434	1.9274	1.8978
321.5	12.86	1.8166	2.0456	1.843	1.9286	1.899
322.5	12.9	1.8162	2.0436	1.8438	1.9286	1.8992
323.5	12.94	1.8176	2.0452	1.8458	1.9312	1.8976
324.5	12.98	1.819	2.0474	1.8456	1.931	1.8992
325.5	13.02	1.8186	2.0472	1.845	1.9256	1.8998
326.5	13.06	1.8184	2.0456	1.8472	1.922	1.9006
327.5	13.1	1.8186	2.0504	1.8492	1.9222	1.8988
328.5	13.14	1.8168	2.0468	1.8472	1.9276	1.8986
329.5	13.18	1.8156	2.0514	1.8452	1.9274	1.8992
330.5	13.22	1.815	2.052	1.8454	1.9262	1.8984
331.5	13.26	1.8152	2.0496	1.8438	1.9292	1.8976
332.5	13.3	1.8162	2.049	1.842	1.9286	1.897
333.5	13.34	1.8152	2.0458	1.841	1.931	1.8988
334.5	13.38	1.8136	2.0466	1.842	1.9272	1.9002
335.5	13.42	1.8138	2.0444	1.8468	1.9244	1.9014
336.5	13.46	1.816	2.0396	1.8456	1.9252	1.8998
337.5	13.5	1.8134	2.04	1.8464	1.9252	1.8954
338.5	13.54	1.812	2.0426	1.8484	1.923	1.895
339.5	13.58	1.8138	2.0456	1.8492	1.9252	1.896
340.5	13.62	1.8132	2.0474	1.849	1.9238	1.8946
341.5	13.66	1.8134	2.0464	1.8486	1.9248	1.891
342.5	13.7	1.8126	2.051	1.8488	1.9254	1.8908
343.5	13.74	1.8126	2.0534	1.8486	1.9266	1.891
344.5	13.78	1.8144	2.05	1.8476	1.9268	1.8908
345.5	13.82	1.8166	2.0502	1.8488	1.9288	1.8896
346.5	13.86	1.8174	2.0484	1.8466	1.9294	1.889
347.5	13.9	1.8168	2.0502	1.8486	1.9272	1.889
348.5	13.94	1.8162	2.0496	1.8474	1.926	1.8922
349.5	13.98	1.8162	2.0486	1.8478	1.9252	1.892
350.5	14.02	1.8152	2.0504	1.8492	1.9268	1.8946
351.5	14.06	1.8174	2.0508	1.8496	1.9282	1.8952
352.5	14.1	1.8162	2.0492	1.8482	1.9244	1.8974
353.5	14.14	1.8162	2.0476	1.848	1.931	1.8972
354.5	14.18	1.8164	2.0468	1.8474	1.9316	1.8988
355.5	14.22	1.8174	2.0444	1.8448	1.932	1.9004
356.5	14.26	1.8162	2.045	1.8458	1.9272	1.9038
357.5	14.3	1.816	2.0432	1.8468	1.9272	1.9034
358.5	14.34	1.8178	2.0438	1.8468	1.9266	1.9032
359.5	14.38	1.818	2.039	1.847	1.926	1.906
360.5	14.42	1.8182	2.0394	1.8464	1.9274	1.905
361.5	14.46	1.8188	2.0388	1.8458	1.9288	1.9048
362.5	14.5	1.8168	2.0432	1.846	1.9294	1.9028
363.5	14.54	1.817	2.0436	1.8456	1.9302	1.9034
364.5	14.58	1.818	2.0446	1.8446	1.9302	1.9054
365.5	14.62	1.8172	2.0432	1.845	1.9308	1.9052
366.5	14.66	1.8182	2.0446	1.847	1.932	1.9014
367.5	14.7	1.8192	2.0444	1.8478	1.9324	1.9
368.5	14.74	1.8184	2.0452	1.848	1.932	1.9014
369.5	14.78	1.8198	2.043	1.8498	1.9334	1.8976
370.5	14.82	1.8196	2.0434	1.8522	1.9326	1.8992
371.5	14.86	1.8184	2.0436	1.8544	1.9318	1.897
372.5	14.9	1.8194	2.0464	1.853	1.9306	1.8982
373.5	14.94	1.8192	2.0468	1.8508	1.926	1.9006
374.5	14.98	1.8168	2.0434	1.8518	1.9272	1.8988
375.5	15.02	1.8164	2.0444	1.854	1.9322	1.8982
376.5	15.06	1.8144	2.0458	1.854	1.9326	1.8986
377.5	15.1	1.8148	2.0414	1.8526	1.9318	1.8992
378.5	15.14	1.8156	2.0446	1.8542	1.9276	1.8998
379.5	15.18	1.8164	2.0414	1.8534	1.9328	1.8986
380.5	15.22	1.8158	2.0414	1.8536	1.9358	1.8988
381.5	15.26	1.8162	2.0422	1.8552	1.9326	1.8984
382.5	15.3	1.8162	2.0454	1.8574	1.9338	1.8978
383.5	15.34	1.815	2.0454	1.8564	1.9306	1.8978
384.5	15.38	1.8178	2.0438	1.8558	1.9314	1.8984
385.5	15.42	1.8172	2.0442	1.853	1.932	1.8988
386.5	15.46	1.8156	2.0466	1.8528	1.9318	1.8974
387.5	15.5	1.8174	2.0456	1.8554	1.9328	1.8988
388.5	15.54	1.8172	2.0438	1.854	1.933	1.9004
389.5	15.58	1.817	2.0398	1.852	1.9306	1.9022
390.5	15.62	1.8164	2.0382	1.8512	1.9326	1.9038
391.5	15.66	1.815	2.0392	1.8508	1.9318	1.9046
392.5	15.7	1.816	2.0346	1.8506	1.9306	1.9062
393.5	15.74	1.8166	2.0316	1.8504	1.9304	1.906
394.5	15.78	1.8164	2.0336	1.8506	1.9334	1.905
395.5	15.82	1.8156	2.0346	1.851	1.9308	1.9064
396.5	15.86	1.8154	2.0342	1.853	1.9294	1.9082
397.5	15.9	1.816	2.034	1.85	1.9316	1.9092
398.5	15.94	1.8154	2.0352	1.851	1.931	1.9056
399.5	15.98	1.8142	2.0346	1.8514	1.9332	1.9044
400.5	16.02	1.8146	2.028	1.8512	1.9316	1.9018
401.5	16.06	1.812	2.0244	1.852	1.9322	1.9
402.5	16.1	1.8122	2.0264	1.852	1.9336	1.9
403.5	16.14	1.812	2.0276	1.8544	1.9264	1.9012
404.5	16.18	1.8112	2.029	1.8548	1.9284	1.8984
405.5	16.22	1.811	2.0296	1.8546	1.928	1.898
406.5	16.26	1.8108	2.031	1.8564	1.9284	1.8944
407.5	16.3	1.8092	2.0338	1.8548	1.93	1.8926
408.5	16.34	1.8076	2.0324	1.8532	1.9298	1.891
409.5	16.38	1.809	2.0338	1.853	1.9304	1.8896
410.5	16.42	1.8088	2.0316	1.8512	1.9314	1.891
411.5	16.46	1.8078	2.031	1.8524	1.93	1.892
412.5	16.5	1.8074	2.0302	1.8524	1.9302	1.8922
413.5	16.54	1.8092	2.032	1.8536	1.9314	1.8922
414.5	16.58	1.809	2.0292	1.855	1.9336	1.8902
415.5	16.62	1.8082	2.0278	1.8538	1.9316	1.8918
416.5	16.66	1.8076	2.0274	1.8536	1.9304	1.8922
417.5	16.7	1.8084	2.0248	1.8518	1.9308	1.8904
418.5	16.74	1.8084	2.0254	1.8502	1.9292	1.8888
419.5	16.78	1.8086	2.0278	1.8482	1.929	1.8896
420.5	16.82	1.8092	2.027	1.8484	1.9262	1.8902
421.5	16.86	1.8104	2.0282	1.8494	1.9288	1.89
422.5	16.9	1.809	2.025	1.8514	1.9296	1.892
423.5	16.94	1.809	2.0234	1.8522	1.9316	1.8914
424.5	16.98	1.8102	2.0268	1.8538	1.9312	1.8934
425.5	17.02	1.8098	2.0274	1.8526	1.931	1.8966
426.5	17.06	1.8108	2.0256	1.8518	1.9306	1.8962
427.5	17.1	1.8102	2.0248	1.8522	1.9312	1.9004
428.5	17.14	1.8102	2.0226	1.8534	1.9292	1.9022
429.5	17.18	1.8102	2.022	1.8536	1.9238	1.9022
430.5	17.22	1.8106	2.0264	1.8542	1.9228	1.9016
431.5	17.26	1.809	2.026	1.854	1.9248	1.9008
432.5	17.3	1.8082	2.0264	1.8528	1.9238	1.903
433.5	17.34	1.8114	2.0298	1.853	1.9262	1.9008
434.5	17.38	1.8102	2.0292	1.8536	1.9262	1.8996
435.5	17.42	1.81	2.0294	1.8518	1.9252	1.8994
436.5	17.46	1.809	2.0278	1.8534	1.9268	1.8984
437.5	17.5	1.8082	2.028	1.8508	1.9238	1.8968
438.5	17.54	1.8086	2.0286	1.851	1.9244	1.8956
439.5	17.58	1.8086	2.0304	1.8532	1.9242	1.8948
440.5	17.62	1.8094	2.0332	1.8546	1.925	1.8944
441.5	17.66	1.81	2.033	1.8552	1.9244	1.8982
442.5	17.7	1.8088	2.0362	1.8538	1.9284	1.896
443.5	17.74	1.8078	2.0388	1.856	1.9282	1.8976
444.5	17.78	1.8062	2.0398	1.8572	1.9268	1.898
445.5	17.82	1.8064	2.0408	1.856	1.9282	1.8992
446.5	17.86	1.8062	2.044	1.8548	1.9318	1.8972
447.5	17.9	1.8068	2.0452	1.8576	1.931	1.8948
448.5	17.94	1.8078	2.048	1.858	1.9334	1.8948
449.5	17.98	1.8084	2.048	1.8578	1.9334	1.8962
450.5	18.02	1.8088	2.0518	1.8576	1.935	1.8956
451.5	18.06	1.8092	2.0526	1.857	1.9344	1.8968
452.5	18.1	1.8086	2.0514	1.8558	1.9338	1.8992
453.5	18.14	1.8094	2.0516	1.8542	1.938	1.8982
454.5	18.18	1.8108	2.0514	1.8546	1.935	1.9004
455.5	18.22	1.8116	2.0524	1.858	1.9336	1.8998
456.5	18.26	1.8122	2.05	1.858	1.933	1.8996
457.5	18.3	1.8126	2.0482	1.859	1.9312	1.9022
458.5	18.34	1.8136	2.0492	1.8642	1.9336	1.9028
459.5	18.38	1.8138	2.0488	1.8644	1.9338	1.9042
460.5	18.42	1.8146	2.0504	1.866	1.9308	1.9048
461.5	18.46	1.8146	2.0528	1.8638	1.9298	1.907
462.5	18.5	1.8158	2.0514	1.864	1.9294	1.9084
463.5	18.54	1.8126	2.0502	1.8634	1.9278	1.908
464.5	18.58	1.8126	2.0518	1.8636	1.9252	1.9092
465.5	18.62	1.8138	2.0508	1.867	1.925	1.908
466.5	18.66	1.8146	2.051	1.8648	1.9246	1.9102
467.5	18.7	1.814	2.0544	1.8658	1.9266	1.9098
468.5	18.74	1.8138	2.0544	1.8652	1.9268	1.9092
469.5	18.78	1.8122	2.0546	1.8674	1.9278	1.9088
470.5	18.82	1.8122	2.0554	1.8656	1.9288	1.9068
471.5	18.86	1.8118	2.0526	1.8642	1.9332	1.9074
472.5	18.9	1.8118	2.0532	1.8632	1.9338	1.9066
473.5	18.94	1.8094	2.0554	1.864	1.9324	1.9082
474.5	18.98	1.8098	2.055	1.8618	1.9288	1.912
475.5	19.02	1.8104	2.0546	1.8612	1.9288	1.9092
476.5	19.06	1.811	2.06	1.8598	1.9296	1.9076
477.5	19.1	1.8116	2.06	1.8596	1.9302	1.901
478.5	19.14	1.8096	2.0602	1.8576	1.932	1.8982
479.5	19.18	1.8104	2.06	1.8604	1.9334	1.8978
480.5	19.22	1.8108	2.0568	1.8596	1.9328	1.8994
481.5	19.26	1.8112	2.0552	1.8592	1.9318	1.8992
482.5	19.3	1.811	2.049	1.8584	1.9336	1.897
483.5	19.34	1.8108	2.0452	1.8604	1.9334	1.8978
484.5	19.38	1.8106	2.0448	1.8594	1.9374	1.8964
485.5	19.42	1.8096	2.0422	1.862	1.9386	1.8936
486.5	19.46	1.812	2.043	1.8614	1.9386	1.8942
487.5	19.5	1.8124	2.0432	1.8606	1.9414	1.895
488.5	19.54	1.8118	2.0406	1.8602	1.9394	1.8956
489.5	19.58	1.8114	2.041	1.8598	1.937	1.896
490.5	19.62	1.8102	2.0394	1.8584	1.9346	1.895
491.5	19.66	1.8094	2.0406	1.859	1.938	1.8914
492.5	19.7	1.8092	2.0408	1.8608	1.9348	1.8924
493.5	19.74	1.8086	2.0392	1.8616	1.9336	1.8906
494.5	19.78	1.8096	2.0382	1.8612	1.9304	1.8914
495.5	19.82	1.8098	2.0354	1.8628	1.9314	1.8902
496.5	19.86	1.8114	2.0338	1.8634	1.9288	1.8898
497.5	19.9	1.8108	2.0346	1.8612	1.9288	1.893
498.5	19.94	1.8108	2.0316	1.862	1.9272	1.8932
499.5	19.98	1.811	2.0308	1.8628	1.9254	1.8942
500.5	20.02	1.8104	2.0298	1.8624	1.9232	1.8948
501.5	20.06	1.8098	2.0308	1.8628	1.9218	1.8952
502.5	20.1	1.8106	2.0278	1.8652	1.92	1.8922
503.5	20.14	1.8112	2.0274	1.8648	1.9178	1.8906
504.5	20.18	1.8088	2.0268	1.8654	1.9168	1.8914
505.5	20.22	1.8074	2.0294	1.8632	1.918	1.8916
506.5	20.26	1.8072	2.0294	1.8634	1.919	1.8918
507.5	20.3	1.8064	2.0288	1.8616	1.9236	1.8906
508.5	20.34	1.8056	2.0304	1.86	1.9202	1.8898
509.5	20.38	1.8052	2.0304	1.8598	1.9204	1.8868
510.5	20.42	1.804	2.03	1.86	1.9194	1.8872
511.5	20.46	1.8042	2.0276	1.8618	1.9208	1.8858
512.5	20.5	1.8032	2.0286	1.8622	1.9222	1.886
513.5	20.54	1.8038	2.0296	1.8624	1.9216	1.8868
514.5	20.58	1.8048	2.0292	1.8622	1.922	1.8876
515.5	20.62	1.805	2.0304	1.8596	1.9246	1.8862
516.5	20.66	1.8038	2.0308	1.86	1.927	1.8854
517.5	20.7	1.802	2.0302	1.8596	1.9244	1.8852
518.5	20.74	1.803	2.0346	1.861	1.9268	1.8868
519.5	20.78	1.8036	2.0386	1.859	1.9258	1.8862
520.5	20.82	1.8034	2.0394	1.8584	1.9252	1.8878
521.5	20.86	1.804	2.0426	1.8588	1.9174	1.8898
522.5	20.9	1.8036	2.0424	1.858	1.9158	1.8908
523.5	20.94	1.8036	2.04	1.856	1.918	1.8884
524.5	20.98	1.8044	2.0396	1.8572	1.9204	1.8838
525.5	21.02	1.8034	2.044	1.8564	1.919	1.8844
526.5	21.06	1.802	2.0446	1.8584	1.918	1.8854
527.5	21.1	1.8022	2.0452	1.8588	1.916	1.8878
528.5	21.14	1.8042	2.0458	1.86	1.9154	1.8912
529.5	21.18	1.8036	2.0456	1.8584	1.9148	1.8968
530.5	21.22	1.8028	2.0464	1.861	1.9144	1.8946
531.5	21.26	1.803	2.048	1.8606	1.9142	1.8956
532.5	21.3	1.8028	2.0556	1.8614	1.9134	1.8972
533.5	21.34	1.801	2.0568	1.8606	1.9134	1.8982
534.5	21.38	1.8	2.0574	1.8608	1.9102	1.9008
535.5	21.42	1.8002	2.061	1.8616	1.9102	1.9018
536.5	21.46	1.7986	2.0612	1.8628	1.9098	1.9022
537.5	21.5	1.7988	2.0602	1.8636	1.907	1.9044
538.5	21.54	1.7994	2.061	1.8666	1.9096	1.9046
539.5	21.58	1.799	2.061	1.8672	1.9118	1.9036
540.5	21.62	1.7974	2.0588	1.8698	1.912	1.905
541.5	21.66	1.7974	2.0578	1.8708	1.9102	1.9052
542.5	21.7	1.7974	2.0562	1.873	1.9098	1.906
543.5	21.74	1.7978	2.055	1.872	1.9112	1.907
544.5	21.78	1.7974	2.058	1.8724	1.9126	1.905
545.5	21.82	1.7968	2.0562	1.8712	1.9128	1.9024
546.5	21.86	1.7962	2.0538	1.8722	1.9154	1.9028
547.5	21.9	1.7962	2.0514	1.8718	1.9154	1.9006
548.5	21.94	1.7964	2.0518	1.8704	1.9166	1.8994
549.5	21.98	1.7958	2.0574	1.871	1.916	1.8988
550.5	22.02	1.7952	2.0566	1.871	1.9202	1.899
551.5	22.06	1.7964	2.0552	1.869	1.9254	1.8986
552.5	22.1	1.7964	2.0554	1.8668	1.928	1.8994
553.5	22.14	1.7944	2.0542	1.8678	1.9258	1.9042
554.5	22.18	1.7956	2.054	1.8684	1.9284	1.9032
555.5	22.22	1.7982	2.0502	1.8668	1.9302	1.9016
556.5	22.26	1.7992	2.0494	1.8672	1.9288	1.9022
557.5	22.3	1.7982	2.0504	1.867	1.9228	1.9014
558.5	22.34	1.7986	2.0524	1.8646	1.9234	1.902
559.5	22.38	1.7978	2.053	1.8654	1.9244	1.9026
560.5	22.42	1.7984	2.0564	1.8664	1.9258	1.901
561.5	22.46	1.7984	2.0548	1.8664	1.9254	1.9016
562.5	22.5	1.7988	2.0544	1.865	1.9232	1.9002
563.5	22.54	1.7996	2.053	1.8642	1.9236	1.8986
564.5	22.58	1.7992	2.0526	1.8624	1.9238	1.898
565.5	22.62	1.7976	2.0528	1.861	1.9222	1.8994
566.5	22.66	1.798	2.0524	1.8624	1.9178	1.9008
567.5	22.7	1.7986	2.0494	1.8634	1.9174	1.9028
568.5	22.74	1.7996	2.0444	1.8626	1.9172	1.9022
569.5	22.78	1.8004	2.0392	1.8646	1.9156	1.9026
570.5	22.82	1.8	2.0372	1.8642	1.9172	1.9018
571.5	22.86	1.7984	2.037	1.8638	1.9176	1.9004
572.5	22.9	1.8008	2.0402	1.8638	1.9194	1.898
573.5	22.94	1.8022	2.0396	1.866	1.922	1.8994
574.5	22.98	1.8004	2.0408	1.8638	1.921	1.8994
575.5	23.02	1.8002	2.0376	1.8672	1.9228	1.8978
576.5	23.06	1.802	2.0354	1.8648	1.9248	1.8974
577.5	23.1	1.8016	2.0356	1.8658	1.9262	1.8982
578.5	23.14	1.8004	2.0356	1.8664	1.9248	1.8974
579.5	23.18	1.7996	2.0364	1.8664	1.9258	1.8914
580.5	23.22	1.8004	2.0348	1.8648	1.9258	1.8954
581.5	23.26	1.8014	2.0344	1.8648	1.9254	1.8932
582.5	23.3	1.8026	2.0308	1.8636	1.9262	1.8914
583.5	23.34	1.8034	2.032	1.8606	1.9284	1.892
584.5	23.38	1.8048	2.0324	1.8608	1.9272	1.8934
585.5	23.42	1.8046	2.0308	1.8584	1.9252	1.8964
586.5	23.46	1.804	2.0298	1.8576	1.9232	1.8982
587.5	23.5	1.8034	2.0294	1.857	1.9254	1.897
588.5	23.54	1.8026	2.0302	1.8552	1.9252	1.8962
589.5	23.58	1.8024	2.0282	1.8546	1.924	1.8964
590.5	23.62	1.8028	2.0304	1.8528	1.9252	1.8952
591.5	23.66	1.803	2.0308	1.8522	1.925	1.8936
592.5	23.7	1.8036	2.0308	1.8496	1.9258	1.8934
593.5	23.74	1.8046	2.034	1.8496	1.9262	1.8928
594.5	23.78	1.8038	2.0324	1.85	1.9254	1.892
595.5	23.82	1.8046	2.0318	1.849	1.924	1.8932
596.5	23.86	1.8034	2.0336	1.8482	1.9228	1.8932
597.5	23.9	1.803	2.0326	1.8488	1.9222	1.8932
598.5	23.94	1.8018	2.03	1.8474	1.9218	1.8966
599.5	23.98	1.8028	2.0268	1.8462	1.9236	1.8942
600.5	24.02	1.8028	2.03	1.8456	1.9216	1.8936
601.5	24.06	1.8038	2.03	1.8448	1.916	1.8956
602.5	24.1	1.8032	2.031	1.8474	1.9152	1.895
603.5	24.14	1.8032	2.0314	1.8452	1.919	1.8902
604.5	24.18	1.8036	2.0304	1.844	1.9174	1.8918
605.5	24.22	1.8018	2.0316	1.847	1.9166	1.8938
606.5	24.26	1.8016	2.0334	1.8434	1.9186	1.8948
607.5	24.3	1.8056	2.0338	1.8452	1.92	1.8954
608.5	24.34	1.8066	2.0302	1.847	1.922	1.8964
609.5	24.38	1.809	2.0282	1.847	1.9204	1.8958
610.5	24.42	1.8094	2.0254	1.8452	1.9224	1.8986
611.5	24.46	1.8086	2.0262	1.8436	1.9242	1.8968
612.5	24.5	1.8078	2.0258	1.8442	1.924	1.9022
613.5	24.54	1.8072	2.027	1.8424	1.9244	1.9036
614.5	24.58	1.806	2.0272	1.8442	1.9262	1.9036
615.5	24.62	1.808	2.0268	1.8446	1.9288	1.9018
616.5	24.66	1.8086	2.026	1.8442	1.9326	1.901
617.5	24.7	1.8092	2.0256	1.8434	1.9308	1.9066
618.5	24.74	1.8078	2.0262	1.846	1.9296	1.907
619.5	24.78	1.8056	2.0252	1.846	1.932	1.9054
620.5	24.82	1.8056	2.0246	1.8474	1.9312	1.905
621.5	24.86	1.8066	2.0226	1.8472	1.9318	1.904
622.5	24.9	1.8046	2.0198	1.8504	1.9306	1.9042
623.5	24.94	1.8046	2.0234	1.8492	1.9274	1.9058
624.5	24.98	1.805	2.0224	1.8514	1.9276	1.9058
625.5	25.02	1.8056	2.0214	1.8492	1.9256	1.907
626.5	25.06	1.8042	2.0198	1.8514	1.9244	1.9056
627.5	25.1	1.8044	2.02	1.8508	1.9238	1.904
628.5	25.14	1.8048	2.0186	1.8494	1.9236	1.9018
629.5	25.18	1.8068	2.0188	1.849	1.9218	1.9028
630.5	25.22	1.8076	2.0214	1.8482	1.9218	1.903
631.5	25.26	1.8068	2.0238	1.848	1.9234	1.9038
632.5	25.3	1.8068	2.0222	1.8482	1.9222	1.9034
633.5	25.34	1.8064	2.0214	1.85	1.9184	1.9024
634.5	25.38	1.8058	2.0208	1.8514	1.9188	1.8984
635.5	25.42	1.8058	2.0208	1.8524	1.921	1.8976
636.5	25.46	1.8058	2.0232	1.8526	1.9226	1.898
637.5	25.5	1.8064	2.0274	1.8524	1.9224	1.8986
638.5	25.54	1.8072	2.0286	1.851	1.9214	1.9012
639.5	25.58	1.8066	2.0276	1.85	1.9212	1.9032
640.5	25.62	1.808	2.0272	1.85	1.9206	1.9038
641.5	25.66	1.8078	2.027	1.8514	1.9188	1.906
642.5	25.7	1.8084	2.0278	1.852	1.9176	1.9084
643.5	25.74	1.808	2.0238	1.8514	1.921	1.908
644.5	25.78	1.809	2.0204	1.8506	1.922	1.909
645.5	25.82	1.8092	2.0242	1.8516	1.9206	1.9094
646.5	25.86	1.8104	2.026	1.852	1.9198	1.9078
647.5	25.9	1.811	2.0282	1.854	1.921	1.9074
648.5	25.94	1.8122	2.0306	1.8544	1.9218	1.9062
649.5	25.98	1.8114	2.0294	1.8528	1.9218	1.9094
650.5	26.02	1.812	2.0256	1.8524	1.92	1.9134
651.5	26.06	1.8126	2.026	1.854	1.921	1.912
652.5	26.1	1.8132	2.0246	1.852	1.9212	1.9118
653.5	26.14	1.8132	2.0214	1.8522	1.9202	1.9142
654.5	26.18	1.8126	2.0246	1.853	1.9212	1.913
655.5	26.22	1.812	2.0232	1.8514	1.9212	1.9118
656.5	26.26	1.8112	2.0238	1.855	1.9196	1.9118
657.5	26.3	1.8082	2.0258	1.8536	1.9182	1.9138
658.5	26.34	1.8068	2.0276	1.8522	1.9152	1.914
659.5	26.38	1.8036	2.03	1.8512	1.9146	1.915
660.5	26.42	1.8022	2.0294	1.8526	1.9146	1.913
661.5	26.46	1.803	2.0306	1.852	1.9126	1.914
662.5	26.5	1.803	2.0318	1.8502	1.915	1.9102
663.5	26.54	1.8028	2.0328	1.8518	1.917	1.908
664.5	26.58	1.8034	2.0334	1.852	1.9156	1.911
665.5	26.62	1.8026	2.0308	1.8516	1.9122	1.9108
666.5	26.66	1.801	2.0334	1.851	1.9096	1.9116
667.5	26.7	1.802	2.038	1.8512	1.913	1.9082
668.5	26.74	1.8016	2.0368	1.85	1.9124	1.9086
669.5	26.78	1.8018	2.0374	1.8474	1.9116	1.912
670.5	26.82	1.8014	2.0374	1.8472	1.915	1.9118
671.5	26.86	1.8026	2.0376	1.8496	1.9184	1.9122
672.5	26.9	1.8038	2.038	1.847	1.9154	1.913
673.5	26.94	1.803	2.0354	1.8466	1.914	1.9106
674.5	26.98	1.8024	2.0336	1.8464	1.9132	1.9108
675.5	27.02	1.8022	2.0334	1.8474	1.911	1.9108
676.5	27.06	1.8016	2.0332	1.8464	1.9094	1.9126
677.5	27.1	1.8012	2.0314	1.847	1.9102	1.9128
678.5	27.14	1.8004	2.031	1.8474	1.9114	1.9138
679.5	27.18	1.7984	2.0306	1.8504	1.911	1.9148
680.5	27.22	1.7966	2.0296	1.8508	1.9112	1.9124
681.5	27.26	1.7968	2.0282	1.8516	1.9092	1.9148
682.5	27.3	1.797	2.0268	1.852	1.9082	1.9148
683.5	27.34	1.7966	2.0284	1.8524	1.9106	1.9158
684.5	27.38	1.7962	2.0298	1.8506	1.911	1.9164
685.5	27.42	1.7964	2.0286	1.85	1.9116	1.9162
686.5	27.46	1.797	2.0256	1.8496	1.912	1.9144
687.5	27.5	1.7966	2.024	1.8516	1.9144	1.9134
688.5	27.54	1.7974	2.0228	1.8508	1.915	1.911
689.5	27.58	1.7984	2.0262	1.85	1.916	1.9112
690.5	27.62	1.798	2.0244	1.8502	1.9152	1.9116
691.5	27.66	1.7998	2.0214	1.8488	1.917	1.9116
692.5	27.7	1.8	2.0202	1.8484	1.9166	1.9098
693.5	27.74	1.8	2.0224	1.8492	1.9158	1.9112
694.5	27.78	1.799	2.0224	1.849	1.9174	1.9126
695.5	27.82	1.7982	2.0198	1.8492	1.919	1.9126
696.5	27.86	1.7978	2.0166	1.8502	1.9196	1.9142
697.5	27.9	1.7976	2.0162	1.8496	1.9188	1.9158
698.5	27.94	1.7976	2.017	1.8502	1.9178	1.914
699.5	27.98	1.7976	2.017	1.8514	1.9184	1.9116
700.5	28.02	1.798	2.017	1.8526	1.919	1.9104
701.5	28.06	1.7964	2.0202	1.8532	1.9178	1.9134
702.5	28.1	1.7956	2.0222	1.8544	1.9188	1.9142
703.5	28.14	1.7948	2.0256	1.8548	1.9182	1.9126
704.5	28.18	1.7944	2.028	1.8556	1.9162	1.9114
705.5	28.22	1.7958	2.0276	1.8562	1.9152	1.9124
706.5	28.26	1.7962	2.0288	1.8554	1.9152	1.912
707.5	28.3	1.796	2.0258	1.856	1.9158	1.9108
708.5	28.34	1.7972	2.026	1.8554	1.9168	1.9104
709.5	28.38	1.7998	2.0248	1.8548	1.9208	1.91
710.5	28.42	1.8008	2.0242	1.852	1.9186	1.914
711.5	28.46	1.8004	2.0248	1.8528	1.9192	1.9118
712.5	28.5	1.8018	2.025	1.8538	1.9182	1.9114
713.5	28.54	1.8018	2.0258	1.8538	1.9144	1.913
714.5	28.58	1.802	2.0276	1.853	1.9128	1.9106
715.5	28.62	1.8024	2.03	1.8532	1.9132	1.9116
716.5	28.66	1.8044	2.0282	1.8528	1.9146	1.9108
717.5	28.7	1.804	2.0252	1.8522	1.9122	1.9074
718.5	28.74	1.8046	2.0278	1.8508	1.9146	1.9068
719.5	28.78	1.808	2.0284	1.853	1.9156	1.904
720.5	28.82	1.8088	2.0296	1.8536	1.9144	1.9044
721.5	28.86	1.8072	2.031	1.8502	1.9116	1.9054
722.5	28.9	1.8078	2.0304	1.8498	1.9136	1.9054
723.5	28.94	1.8096	2.0326	1.8518	1.9172	1.9052
724.5	28.98	1.8108	2.0334	1.85	1.9186	1.9028
725.5	29.02	1.8098	2.0334	1.849	1.9182	1.9038
726.5	29.06	1.8106	2.034	1.8498	1.9196	1.902
727.5	29.1	1.8114	2.0348	1.8478	1.9204	1.9026
728.5	29.14	1.8124	2.0372	1.8472	1.9194	1.9036
729.5	29.18	1.8122	2.0354	1.8446	1.9202	1.9046
730.5	29.22	1.8138	2.0332	1.8464	1.9208	1.9026
731.5	29.26	1.8128	2.0312	1.8462	1.9206	1.9018
732.5	29.3	1.812	2.034	1.8468	1.9218	1.9012
733.5	29.34	1.812	2.0322	1.8478	1.9204	1.8976
734.5	29.38	1.813	2.0328	1.8502	1.9226	1.8998
735.5	29.42	1.8138	2.0344	1.8498	1.9216	1.8984
736.5	29.46	1.8146	2.0364	1.8494	1.9228	1.8988
737.5	29.5	1.815	2.037	1.8478	1.919	1.8996
738.5	29.54	1.8148	2.038	1.8486	1.9192	1.9006
739.5	29.58	1.816	2.035	1.8498	1.919	1.8988
740.5	29.62	1.816	2.0348	1.8492	1.9188	1.8986
741.5	29.66	1.8138	2.0388	1.8472	1.9188	1.8982
742.5	29.7	1.814	2.0402	1.8462	1.9172	1.8996
743.5	29.74	1.814	2.041	1.8482	1.9132	1.9002
744.5	29.78	1.8144	2.0432	1.8482	1.91	1.9004
745.5	29.82	1.8148	2.0474	1.8476	1.9088	1.9014
746.5	29.86	1.8146	2.047	1.8462	1.9088	1.8994
747.5	29.9	1.8152	2.0454	1.8448	1.909	1.8998
748.5	29.94	1.815	2.0414	1.8464	1.9098	1.8988
749.5	29.98	1.8166	2.0412	1.848	1.9066	1.8998
750.5	30.02	1.8174	2.0426	1.8482	1.906	1.9006
751.5	30.06	1.8158	2.0414	1.8464	1.9084	1.8972
752.5	30.1	1.8162	2.0392	1.8478	1.9072	1.8964
753.5	30.14	1.8174	2.0378	1.8468	1.9072	1.897
754.5	30.18	1.8182	2.0342	1.848	1.9074	1.8996
755.5	30.22	1.8184	2.0362	1.8488	1.908	1.8992
756.5	30.26	1.8182	2.0342	1.8492	1.909	1.8994
757.5	30.3	1.8198	2.0348	1.851	1.9102	1.9022
758.5	30.34	1.8194	2.0338	1.8504	1.91	1.9056
759.5	30.38	1.8178	2.033	1.8508	1.9078	1.9052
760.5	30.42	1.8184	2.0318	1.8526	1.9066	1.9002
761.5	30.46	1.8188	2.0292	1.856	1.907	1.9016
762.5	30.5	1.818	2.029	1.8562	1.9054	1.902
763.5	30.54	1.8178	2.0268	1.8572	1.9066	1.9012
764.5	30.58	1.8178	2.0242	1.8582	1.9076	1.8998
765.5	30.62	1.8174	2.0236	1.8586	1.9072	1.9014
766.5	30.66	1.815	2.022	1.8586	1.9068	1.9026
767.5	30.7	1.8168	2.021	1.8606	1.9096	1.9034
768.5	30.74	1.8156	2.0178	1.8616	1.9074	1.9046
769.5	30.78	1.813	2.0184	1.861	1.906	1.908
770.5	30.82	1.8122	2.0174	1.8612	1.9028	1.9092
771.5	30.86	1.8158	2.017	1.8628	1.9036	1.9102
772.5	30.9	1.814	2.0174	1.8656	1.9044	1.91
773.5	30.94	1.8144	2.0164	1.8638	1.902	1.9112
774.5	30.98	1.8158	2.0162	1.8662	1.9	1.9132
775.5	31.02	1.817	2.02	1.866	1.9016	1.912
776.5	31.06	1.8174	2.02	1.8654	1.9006	1.9146
777.5	31.1	1.8194	2.0218	1.8668	1.9012	1.9128
778.5	31.14	1.8212	2.0228	1.8676	1.904	1.9118
779.5	31.18	1.8222	2.0246	1.8686	1.9046	1.9106
780.5	31.22	1.8224	2.0288	1.8676	1.9046	1.91
781.5	31.26	1.8238	2.0294	1.868	1.9058	1.9116
782.5	31.3	1.825	2.0272	1.869	1.905	1.9126
783.5	31.34	1.8258	2.0246	1.868	1.9052	1.9154
784.5	31.38	1.8252	2.0234	1.867	1.9034	1.9136
785.5	31.42	1.8242	2.0228	1.8668	1.903	1.9134
786.5	31.46	1.825	2.0238	1.8674	1.9016	1.9132
787.5	31.5	1.8252	2.022	1.8676	1.9026	1.9114
788.5	31.54	1.8248	2.0202	1.8678	1.9038	1.9112
789.5	31.58	1.8238	2.0202	1.867	1.9054	1.9104
790.5	31.62	1.8238	2.0228	1.869	1.9056	1.9086
791.5	31.66	1.8254	2.0244	1.869	1.906	1.9072
792.5	31.7	1.8244	2.0222	1.8712	1.9082	1.9044
793.5	31.74	1.8244	2.0222	1.8672	1.9084	1.9048
794.5	31.78	1.825	2.0212	1.8694	1.9108	1.903
795.5	31.82	1.8246	2.0194	1.868	1.9134	1.9016
796.5	31.86	1.8252	2.0204	1.868	1.912	1.9046
797.5	31.9	1.8262	2.021	1.869	1.9112	1.9056
798.5	31.94	1.8258	2.0212	1.8672	1.9108	1.9084
799.5	31.98	1.8238	2.0214	1.8644	1.9132	1.9104
800.5	32.02	1.8222	2.02	1.864	1.9148	1.907
801.5	32.06	1.8236	2.0194	1.8656	1.9132	1.9074
802.5	32.1	1.8234	2.021	1.865	1.9138	1.9088
803.5	32.14	1.8244	2.0224	1.867	1.9132	1.914
804.5	32.18	1.8236	2.0224	1.8652	1.9142	1.9134
805.5	32.22	1.8232	2.0206	1.8638	1.9138	1.9152
806.5	32.26	1.8236	2.0212	1.862	1.915	1.9134
807.5	32.3	1.8246	2.0212	1.86	1.9142	1.9102
808.5	32.34	1.8236	2.0192	1.8614	1.9148	1.9064
809.5	32.38	1.8228	2.0226	1.8612	1.914	1.9086
810.5	32.42	1.8226	2.0292	1.8598	1.9168	1.9082
811.5	32.46	1.8238	2.0288	1.857	1.917	1.9078
812.5	32.5	1.823	2.0298	1.858	1.922	1.906
813.5	32.54	1.823	2.0296	1.8574	1.9262	1.9056
814.5	32.58	1.8228	2.0306	1.8582	1.9256	1.9064
815.5	32.62	1.8234	2.0318	1.856	1.929	1.9048
816.5	32.66	1.8264	2.0316	1.8568	1.9264	1.9058
817.5	32.7	1.8236	2.0364	1.8538	1.9248	1.9036
818.5	32.74	1.8252	2.0366	1.8536	1.9278	1.9014
819.5	32.78	1.8244	2.0356	1.8524	1.9262	1.899
820.5	32.82	1.8248	2.0352	1.8524	1.9274	1.9008
821.5	32.86	1.8222	2.0336	1.8528	1.9264	1.901
822.5	32.9	1.822	2.0346	1.851	1.9256	1.9
823.5	32.94	1.8212	2.035	1.8518	1.9248	1.9014
824.5	32.98	1.8206	2.037	1.8514	1.9254	1.9012
825.5	33.02	1.821	2.0336	1.8526	1.9228	1.9048
826.5	33.06	1.8212	2.0328	1.8538	1.9248	1.9026
827.5	33.1	1.819	2.0328	1.8546	1.9234	1.904
828.5	33.14	1.8172	2.032	1.8546	1.9196	1.9042
829.5	33.18	1.8174	2.032	1.8546	1.9186	1.9038
830.5	33.22	1.818	2.0274	1.8522	1.9186	1.905
831.5	33.26	1.817	2.0276	1.8518	1.919	1.9022
832.5	33.3	1.8166	2.0296	1.851	1.9206	1.9016
833.5	33.34	1.816	2.0336	1.8518	1.9218	1.9008
834.5	33.38	1.8184	2.0336	1.851	1.922	1.9024
835.5	33.42	1.8184	2.0322	1.8526	1.922	1.9024
836.5	33.46	1.818	2.0306	1.852	1.9248	1.9006
837.5	33.5	1.8178	2.0296	1.8538	1.9254	1.9014
838.5	33.54	1.8192	2.0288	1.8534	1.9262	1.9004
839.5	33.58	1.8192	2.0282	1.8542	1.9252	1.903
840.5	33.62	1.8194	2.0272	1.8536	1.9256	1.906
841.5	33.66	1.8204	2.0228	1.854	1.9254	1.9064
842.5	33.7	1.821	2.0222	1.8534	1.9258	1.9064
843.5	33.74	1.8214	2.021	1.854	1.9284	1.906
844.5	33.78	1.8226	2.0208	1.8522	1.9274	1.9066
845.5	33.82	1.8232	2.0188	1.8532	1.926	1.9062
846.5	33.86	1.8226	2.0184	1.8568	1.9294	1.9044
847.5	33.9	1.8228	2.0192	1.8578	1.9298	1.9048
848.5	33.94	1.8228	2.0244	1.8578	1.93	1.9024
849.5	33.98	1.8234	2.0226	1.8582	1.9292	1.8994
850.5	34.02	1.8256	2.0248	1.8588	1.9276	1.8994
851.5	34.06	1.8258	2.024	1.8596	1.928	1.9006
852.5	34.1	1.826	2.0256	1.8588	1.9284	1.8976
853.5	34.14	1.826	2.0242	1.8608	1.9276	1.8936
854.5	34.18	1.8268	2.0244	1.8606	1.9302	1.8922
855.5	34.22	1.8256	2.0256	1.8602	1.93	1.8922
856.5	34.26	1.8256	2.026	1.86	1.9272	1.8952
857.5	34.3	1.825	2.0272	1.8588	1.9274	1.8968
858.5	34.34	1.8272	2.0276	1.8578	1.9274	1.8996
859.5	34.38	1.8286	2.0258	1.8596	1.9274	1.8958
860.5	34.42	1.8286	2.0194	1.8598	1.9268	1.8968
861.5	34.46	1.8278	2.02	1.86	1.9258	1.899
862.5	34.5	1.8284	2.0186	1.8598	1.9236	1.9006
863.5	34.54	1.8294	2.022	1.8596	1.9204	1.9032
864.5	34.58	1.83	2.022	1.8574	1.9198	1.901
865.5	34.62	1.8304	2.0192	1.8598	1.917	1.901
866.5	34.66	1.8306	2.0238	1.8608	1.9184	1.898
867.5	34.7	1.8308	2.0216	1.8626	1.9176	1.9012
868.5	34.74	1.8308	2.0216	1.8626	1.9144	1.9036
869.5	34.78	1.832	2.0236	1.8642	1.916	1.9046
870.5	34.82	1.8318	2.0228	1.868	1.9134	1.9024
871.5	34.86	1.832	2.0246	1.8676	1.9128	1.902
872.5	34.9	1.8314	2.0232	1.8676	1.9116	1.9008
873.5	34.94	1.8316	2.0244	1.8694	1.9124	1.8988
874.5	34.98	1.8314	2.0238	1.8694	1.9154	1.8982
875.5	35.02	1.8312	2.0238	1.8702	1.9184	1.8958
876.5	35.06	1.8308	2.0242	1.8682	1.9182	1.8956
877.5	35.1	1.831	2.0232	1.8674	1.9188	1.895
878.5	35.14	1.8314	2.0218	1.866	1.9216	1.8942
879.5	35.18	1.832	2.0198	1.8642	1.9264	1.8948
880.5	35.22	1.832	2.0198	1.8658	1.9258	1.8966
881.5	35.26	1.8328	2.0208	1.8662	1.926	1.8986
882.5	35.3	1.833	2.0186	1.8652	1.926	1.9004
883.5	35.34	1.8336	2.0166	1.8644	1.9248	1.901
884.5	35.38	1.8308	2.0162	1.8638	1.9232	1.8998
885.5	35.42	1.832	2.0162	1.8622	1.9248	1.899
886.5	35.46	1.8322	2.0162	1.8622	1.923	1.9022
887.5	35.5	1.8332	2.019	1.8612	1.9232	1.902
888.5	35.54	1.8324	2.0224	1.8618	1.9234	1.904
889.5	35.58	1.832	2.0254	1.8626	1.9224	1.9036
890.5	35.62	1.8342	2.0256	1.8604	1.922	1.9022
891.5	35.66	1.8336	2.0266	1.8612	1.921	1.901
892.5	35.7	1.8332	2.0304	1.8606	1.923	1.9016
893.5	35.74	1.8322	2.0296	1.86	1.9228	1.8988
894.5	35.78	1.8314	2.0296	1.8588	1.9244	1.9014
895.5	35.82	1.8328	2.0324	1.8598	1.9226	1.9032
896.5	35.86	1.8336	2.0328	1.8546	1.9202	1.9024
897.5	35.9	1.8328	2.032	1.8524	1.9208	1.9004
898.5	35.94	1.8344	2.0288	1.8532	1.9216	1.9014
899.5	35.98	1.8342	2.0304	1.854	1.9228	1.9038
900.5	36.02	1.8324	2.0298	1.853	1.9224	1.9038
901.5	36.06	1.8324	2.0304	1.852	1.9216	1.9018
902.5	36.1	1.8318	2.0286	1.8512	1.9212	1.9026
903.5	36.14	1.8308	2.0294	1.8472	1.92	1.903
904.5	36.18	1.8318	2.0286	1.8484	1.918	1.9048
905.5	36.22	1.833	2.0284	1.8484	1.9168	1.9014
906.5	36.26	1.8328	2.027	1.8502	1.9192	1.8996
907.5	36.3	1.8326	2.0262	1.8518	1.9218	1.8972
908.5	36.34	1.831	2.0262	1.8534	1.922	1.8942
909.5	36.38	1.8322	2.0256	1.8538	1.9212	1.8976
910.5	36.42	1.8312	2.0286	1.856	1.9208	1.8972
911.5	36.46	1.8304	2.029	1.8564	1.9208	1.8946
912.5	36.5	1.8322	2.0292	1.8556	1.9194	1.8954
913.5	36.54	1.8312	2.0276	1.8544	1.9178	1.8954
914.5	36.58	1.8314	2.027	1.8544	1.9194	1.9
915.5	36.62	1.8294	2.029	1.854	1.9222	1.9002
916.5	36.66	1.8262	2.0296	1.854	1.9224	1.9008
917.5	36.7	1.827	2.0288	1.8532	1.9272	1.8996
918.5	36.74	1.826	2.0318	1.8522	1.9288	1.8982
919.5	36.78	1.8264	2.0296	1.8518	1.9304	1.8962
920.5	36.82	1.826	2.0332	1.8456	1.933	1.8974
921.5	36.86	1.8258	2.033	1.8444	1.9338	1.897
922.5	36.9	1.8274	2.0318	1.8458	1.9374	1.8976
923.5	36.94	1.826	2.0332	1.8428	1.938	1.8956
924.5	36.98	1.824	2.0332	1.8416	1.9358	1.8972
925.5	37.02	1.8242	2.033	1.8392	1.934	1.8984
926.5	37.06	1.8246	2.0296	1.8426	1.9334	1.8996
927.5	37.1	1.8256	2.0276	1.8422	1.9322	1.9006
928.5	37.14	1.8252	2.0268	1.8446	1.9298	1.9016
929.5	37.18	1.826	2.0302	1.8468	1.925	1.9018
930.5	37.22	1.8256	2.0298	1.845	1.9252	1.9004
931.5	37.26	1.8252	2.0306	1.8432	1.9256	1.8978
932.5	37.3	1.8262	2.032	1.8428	1.9252	1.8956
933.5	37.34	1.826	2.0328	1.8428	1.925	1.8974
934.5	37.38	1.8272	2.0356	1.8436	1.928	1.8966
935.5	37.42	1.8272	2.0366	1.8466	1.9264	1.897
936.5	37.46	1.8258	2.0356	1.8468	1.9244	1.8946
937.5	37.5	1.823	2.0348	1.847	1.9264	1.8944
938.5	37.54	1.8224	2.0318	1.847	1.9242	1.8944
939.5	37.58	1.8214	2.0306	1.845	1.9258	1.8926
940.5	37.62	1.8188	2.0298	1.8442	1.9276	1.8914
941.5	37.66	1.818	2.0316	1.8448	1.929	1.8958
942.5	37.7	1.8186	2.0274	1.845	1.9264	1.8956
943.5	37.74	1.8216	2.028	1.845	1.9238	1.8996
944.5	37.78	1.8212	2.0284	1.8462	1.921	1.8978
945.5	37.82	1.8194	2.0262	1.8456	1.9236	1.8972
946.5	37.86	1.8188	2.0254	1.8468	1.9228	1.8974
947.5	37.9	1.8198	2.0244	1.848	1.9244	1.897
948.5	37.94	1.8186	2.0254	1.848	1.9226	1.8974
949.5	37.98	1.8184	2.025	1.8488	1.9212	1.8956
950.5	38.02	1.8182	2.0228	1.8496	1.9206	1.897
951.5	38.06	1.8178	2.0226	1.8488	1.921	1.8968
952.5	38.1	1.8172	2.021	1.8476	1.9218	1.8974
953.5	38.14	1.8176	2.021	1.8486	1.9224	1.8964
954.5	38.18	1.818	2.0214	1.847	1.9218	1.8938
955.5	38.22	1.8162	2.0192	1.8482	1.9234	1.8948
956.5	38.26	1.8168	2.0168	1.8456	1.9234	1.8938
957.5	38.3	1.8162	2.0164	1.845	1.923	1.8944
958.5	38.34	1.8152	2.0176	1.8444	1.9246	1.894
959.5	38.38	1.8138	2.0172	1.8442	1.9242	1.8946
960.5	38.42	1.8146	2.015	1.8424	1.9254	1.8952
961.5	38.46	1.8164	2.015	1.8412	1.9242	1.8956
962.5	38.5	1.8128	2.0164	1.8424	1.9252	1.8952
963.5	38.54	1.8126	2.0168	1.8428	1.9276	1.8944
964.5	38.58	1.8134	2.0172	1.8434	1.9246	1.8934
965.5	38.62	1.8156	2.0178	1.8434	1.9258	1.8924
966.5	38.66	1.8164	2.0142	1.8418	1.926	1.8942
967.5	38.7	1.8158	2.0128	1.8422	1.9204	1.8958
968.5	38.74	1.8156	2.01	1.8434	1.9196	1.894
969.5	38.78	1.8158	2.0096	1.8436	1.9176	1.8946
970.5	38.82	1.8178	2.0122	1.8452	1.919	1.8942
971.5	38.86	1.8176	2.011	1.8452	1.9202	1.8944
972.5	38.9	1.8176	2.0136	1.844	1.9188	1.8954
973.5	38.94	1.8182	2.0108	1.8434	1.9198	1.896
974.5	38.98	1.8196	2.0114	1.8438	1.92	1.894
975.5	39.02	1.8194	2.0108	1.845	1.9234	1.8916
976.5	39.06	1.8196	2.0124	1.8422	1.925	1.8908
977.5	39.1	1.818	2.0142	1.8412	1.9258	1.8904
978.5	39.14	1.819	2.0132	1.84	1.9276	1.8898
979.5	39.18	1.8174	2.0104	1.8384	1.9294	1.8886
980.5	39.22	1.8158	2.0136	1.8398	1.929	1.8886
981.5	39.26	1.8164	2.0118	1.8416	1.9272	1.889
982.5	39.3	1.8142	2.011	1.8444	1.9288	1.89
983.5	39.34	1.814	2.01	1.8432	1.9302	1.8864
984.5	39.38	1.812	2.0074	1.8416	1.931	1.8882
985.5	39.42	1.8124	2.0088	1.8384	1.9302	1.8912
986.5	39.46	1.812	2.0112	1.8384	1.9312	1.8918
987.5	39.5	1.8144	2.0086	1.8374	1.9312	1.893
988.5	39.54	1.814	2.011	1.8402	1.9312	1.891
989.5	39.58	1.8164	2.0102	1.842	1.9298	1.8914
990.5	39.62	1.8168	2.015	1.8456	1.9294	1.893
991.5	39.66	1.8178	2.012	1.8446	1.928	1.8902
992.5	39.7	1.817	2.0136	1.8436	1.931	1.8908
993.5	39.74	1.8138	2.0152	1.8452	1.9332	1.888
994.5	39.78	1.814	2.0178	1.8448	1.9334	1.8874
995.5	39.82	1.8158	2.0152	1.8438	1.9332	1.8864
996.5	39.86	1.8158	2.0156	1.844	1.9338	1.8874
997.5	39.9	1.8158	2.0162	1.8426	1.931	1.8892
998.5	39.94	1.8156	2.0142	1.843	1.9302	1.8888
999.5	39.98	1.8162	2.0152	1.843	1.9294	1.891
1000.5	40.02	1.8176	2.0162	1.8414	1.9318	1.8928
1001.5	40.06	1.8178	2.0162	1.8412	1.9326	1.8938
1002.5	40.1	1.8176	2.0234	1.8454	1.932	1.8948
1003.5	40.14	1.816	2.0252	1.8462	1.9328	1.8926
1004.5	40.18	1.8142	2.0278	1.8458	1.9338	1.894
1005.5	40.22	1.8162	2.0294	1.8468	1.934	1.8934
1006.5	40.26	1.8152	2.032	1.8486	1.9356	1.8948
1007.5	40.3	1.8164	2.034	1.8498	1.932	1.8962
1008.5	40.34	1.8184	2.0326	1.8476	1.9324	1.896
1009.5	40.38	1.8178	2.0336	1.8454	1.935	1.8946
1010.5	40.42	1.8178	2.0334	1.8464	1.9338	1.8944
1011.5	40.46	1.8164	2.033	1.8474	1.9346	1.895
1012.5	40.5	1.8192	2.0306	1.847	1.934	1.8952
1013.5	40.54	1.8204	2.0282	1.8492	1.9306	1.8932
1014.5	40.58	1.8184	2.0272	1.8492	1.9328	1.891
1015.5	40.62	1.8172	2.0266	1.8506	1.9314	1.8932
1016.5	40.66	1.8166	2.0262	1.8506	1.9334	1.8938
1017.5	40.7	1.8182	2.0282	1.8506	1.934	1.895
1018.5	40.74	1.8212	2.0282	1.8498	1.934	1.8964
1019.5	40.78	1.8224	2.0294	1.8492	1.9334	1.897
1020.5	40.82	1.8214	2.0268	1.8502	1.9316	1.8966
1021.5	40.86	1.8206	2.0302	1.8512	1.9292	1.895
1022.5	40.9	1.82	2.032	1.8502	1.9278	1.8954
1023.5	40.94	1.8214	2.0314	1.8516	1.9276	1.8956
1024.5	40.98	1.821	2.0294	1.852	1.9276	1.8964
1025.5	41.02	1.8212	2.0302	1.852	1.9258	1.8974
1026.5	41.06	1.8212	2.0322	1.8532	1.9264	1.897
1027.5	41.1	1.8224	2.0338	1.8554	1.9266	1.8968
1028.5	41.14	1.8208	2.034	1.8544	1.925	1.9002
1029.5	41.18	1.8208	2.0352	1.8556	1.923	1.8998
1030.5	41.22	1.8224	2.033	1.8554	1.921	1.9028
1031.5	41.26	1.8246	2.034	1.8546	1.9216	1.9042
1032.5	41.3	1.8266	2.0338	1.8528	1.919	1.9052
1033.5	41.34	1.8262	2.0346	1.8536	1.917	1.9066
1034.5	41.38	1.827	2.039	1.8552	1.9164	1.9054
1035.5	41.42	1.8266	2.0392	1.856	1.9186	1.9016
1036.5	41.46	1.827	2.0358	1.8572	1.9202	1.9002
1037.5	41.5	1.8258	2.0354	1.858	1.9188	1.8988
1038.5	41.54	1.825	2.0344	1.8552	1.919	1.8986
1039.5	41.58	1.824	2.0362	1.8554	1.921	1.8986
1040.5	41.62	1.8246	2.0296	1.8536	1.9224	1.8964
1041.5	41.66	1.8236	2.031	1.8526	1.9244	1.8958
1042.5	41.7	1.8242	2.0312	1.8532	1.9216	1.896
1043.5	41.74	1.826	2.0288	1.8514	1.9202	1.8942
1044.5	41.78	1.8258	2.0282	1.8512	1.9212	1.8942
1045.5	41.82	1.826	2.0316	1.852	1.9206	1.894
1046.5	41.86	1.8268	2.0344	1.8524	1.9198	1.8944
1047.5	41.9	1.8238	2.0368	1.8538	1.92	1.8934
1048.5	41.94	1.8238	2.0384	1.8552	1.92	1.8934
1049.5	41.98	1.8236	2.0366	1.8534	1.9204	1.8932
1050.5	42.02	1.8236	2.0364	1.855	1.9194	1.8922
1051.5	42.06	1.824	2.0368	1.8546	1.9188	1.892
1052.5	42.1	1.8244	2.0314	1.8528	1.919	1.892
1053.5	42.14	1.8244	2.031	1.853	1.92	1.893
1054.5	42.18	1.8262	2.0268	1.8548	1.9218	1.8924
1055.5	42.22	1.8244	2.0262	1.852	1.9234	1.8934
1056.5	42.26	1.8266	2.0266	1.8528	1.9204	1.8922
1057.5	42.3	1.8248	2.0262	1.8518	1.9224	1.8908
1058.5	42.34	1.8244	2.0276	1.8538	1.9216	1.8916
1059.5	42.38	1.8264	2.029	1.8542	1.9208	1.8922
1060.5	42.42	1.8258	2.03	1.856	1.9202	1.8928
1061.5	42.46	1.8256	2.0316	1.8566	1.9208	1.8938
1062.5	42.5	1.8242	2.0308	1.8568	1.9194	1.8942
1063.5	42.54	1.8246	2.0324	1.8556	1.9226	1.8962
1064.5	42.58	1.8264	2.0334	1.855	1.9216	1.8968
1065.5	42.62	1.8268	2.0324	1.8528	1.919	1.8962
1066.5	42.66	1.8296	2.033	1.8528	1.9178	1.8944
1067.5	42.7	1.8302	2.0332	1.8526	1.9208	1.8922
1068.5	42.74	1.829	2.0334	1.851	1.9178	1.8934
1069.5	42.78	1.8272	2.0318	1.8502	1.919	1.8944
1070.5	42.82	1.8274	2.0278	1.8492	1.9176	1.8952
1071.5	42.86	1.8286	2.0244	1.847	1.9196	1.8966
1072.5	42.9	1.8278	2.0226	1.8486	1.9214	1.8946
1073.5	42.94	1.8262	2.0246	1.8494	1.9204	1.8948
1074.5	42.98	1.8264	2.0238	1.8496	1.9182	1.896
1075.5	43.02	1.8262	2.022	1.8496	1.9174	1.8928
1076.5	43.06	1.826	2.025	1.8476	1.915	1.8932
1077.5	43.1	1.8248	2.0262	1.8448	1.9172	1.8944
1078.5	43.14	1.8248	2.0254	1.847	1.9168	1.8922
1079.5	43.18	1.8252	2.0288	1.8452	1.9168	1.894
1080.5	43.22	1.8242	2.0298	1.8454	1.9192	1.8922
1081.5	43.26	1.8222	2.0282	1.8458	1.9204	1.8914
1082.5	43.3	1.8214	2.0284	1.845	1.9214	1.8928
1083.5	43.34	1.821	2.0294	1.8468	1.9226	1.8912
1084.5	43.38	1.822	2.0274	1.8466	1.9202	1.8922
1085.5	43.42	1.823	2.025	1.846	1.9194	1.8934
1086.5	43.46	1.8228	2.0284	1.8458	1.9184	1.8936
1087.5	43.5	1.8224	2.0294	1.8466	1.9174	1.8946
1088.5	43.54	1.8228	2.0292	1.8464	1.9178	1.8964
1089.5	43.58	1.8242	2.0272	1.846	1.9168	1.8958
1090.5	43.62	1.8224	2.032	1.8462	1.9138	1.8968
1091.5	43.66	1.8208	2.0328	1.8472	1.911	1.897
1092.5	43.7	1.8206	2.0338	1.8462	1.9116	1.8984
1093.5	43.74	1.8194	2.034	1.8462	1.9124	1.8994
1094.5	43.78	1.8196	2.0328	1.8464	1.9118	1.9004
1095.5	43.82	1.8184	2.0322	1.8462	1.9126	1.9002
1096.5	43.86	1.8184	2.0306	1.846	1.9138	1.8996
1097.5	43.9	1.8186	2.0316	1.846	1.9196	1.8984
1098.5	43.94	1.8182	2.0322	1.8436	1.9204	1.8996
1099.5	43.98	1.8182	2.034	1.8454	1.9194	1.9002
1100.5	44.02	1.8172	2.0384	1.8458	1.9188	1.9006
1101.5	44.06	1.8174	2.0384	1.8462	1.92	1.9008
1102.5	44.1	1.817	2.0384	1.8432	1.9182	1.9
1103.5	44.14	1.8196	2.0364	1.8408	1.9172	1.9022
1104.5	44.18	1.8174	2.0368	1.8398	1.9144	1.9018
1105.5	44.22	1.8188	2.0384	1.8416	1.912	1.9016
1106.5	44.26	1.8162	2.0392	1.8434	1.9126	1.9034
1107.5	44.3	1.817	2.0392	1.8438	1.9122	1.9042
1108.5	44.34	1.816	2.0376	1.8436	1.9112	1.903
1109.5	44.38	1.813	2.0354	1.8444	1.9106	1.9028
1110.5	44.42	1.813	2.0336	1.8432	1.9136	1.9016
1111.5	44.46	1.8128	2.035	1.8422	1.9132	1.9024
1112.5	44.5	1.8126	2.0368	1.842	1.9146	1.9006
1113.5	44.54	1.8108	2.0348	1.8436	1.915	1.8998
1114.5	44.58	1.8092	2.0382	1.8472	1.9164	1.899
1115.5	44.62	1.8088	2.0416	1.848	1.9162	1.8982
1116.5	44.66	1.8078	2.0412	1.8482	1.9176	1.898
1117.5	44.7	1.8064	2.0436	1.848	1.9158	1.8974
1118.5	44.74	1.8048	2.0452	1.85	1.919	1.8972
1119.5	44.78	1.8056	2.046	1.851	1.9184	1.896
1120.5	44.82	1.8058	2.0472	1.8526	1.9226	1.896
1121.5	44.86	1.8052	2.0508	1.8532	1.9266	1.894
1122.5	44.9	1.8062	2.0506	1.8502	1.9258	1.8952
1123.5	44.94	1.8062	2.0496	1.8488	1.9264	1.8952
1124.5	44.98	1.8058	2.0522	1.8502	1.9282	1.8968
1125.5	45.02	1.8064	2.0552	1.8502	1.929	1.8986
1126.5	45.06	1.8054	2.053	1.8516	1.9298	1.8982
1127.5	45.1	1.806	2.0502	1.853	1.9258	1.8974
1128.5	45.14	1.8076	2.0528	1.8504	1.9276	1.895
1129.5	45.18	1.8074	2.0496	1.8508	1.928	1.8936
1130.5	45.22	1.807	2.0492	1.8506	1.926	1.8932
1131.5	45.26	1.8058	2.0498	1.8496	1.926	1.8942
1132.5	45.3	1.807	2.0498	1.8504	1.925	1.893
1133.5	45.34	1.8064	2.0464	1.8494	1.9258	1.8924
1134.5	45.38	1.8072	2.0442	1.8484	1.9254	1.891
1135.5	45.42	1.8068	2.0446	1.849	1.9266	1.8892
1136.5	45.46	1.8066	2.0448	1.8498	1.9254	1.8922
1137.5	45.5	1.8072	2.0454	1.8496	1.9274	1.8886
1138.5	45.54	1.8082	2.045	1.8498	1.9252	1.8884
1139.5	45.58	1.8078	2.0486	1.849	1.9252	1.8874
1140.5	45.62	1.8098	2.0458	1.8478	1.9258	1.891
1141.5	45.66	1.8104	2.045	1.8476	1.9274	1.8912
1142.5	45.7	1.8092	2.0462	1.8476	1.9272	1.8896
1143.5	45.74	1.8096	2.0484	1.8464	1.9284	1.889
1144.5	45.78	1.8086	2.0482	1.849	1.9288	1.8882
1145.5	45.82	1.8086	2.0518	1.849	1.926	1.8902
1146.5	45.86	1.8078	2.0526	1.8504	1.9246	1.8896
1147.5	45.9	1.8082	2.0502	1.8496	1.9186	1.8906
1148.5	45.94	1.8076	2.0514	1.8494	1.9188	1.8884
1149.5	45.98	1.8084	2.0514	1.8482	1.9186	1.887
1150.5	46.02	1.8084	2.049	1.8462	1.9176	1.886
1151.5	46.06	1.8068	2.0516	1.8458	1.9166	1.885
1152.5	46.1	1.807	2.0526	1.848	1.918	1.8876
1153.5	46.14	1.8084	2.052	1.8486	1.9204	1.8864
1154.5	46.18	1.8096	2.0526	1.8476	1.9204	1.8872
1155.5	46.22	1.8104	2.0526	1.847	1.92	1.8888
1156.5	46.26	1.81	2.0524	1.8436	1.9194	1.8868
1157.5	46.3	1.808	2.0546	1.8436	1.9202	1.887
1158.5	46.34	1.8068	2.055	1.8442	1.9224	1.889
1159.5	46.38	1.8082	2.0584	1.8456	1.9232	1.8882
1160.5	46.42	1.8078	2.06	1.844	1.9192	1.8888
1161.5	46.46	1.8082	2.0622	1.8434	1.9196	1.8902
1162.5	46.5	1.8096	2.0628	1.842	1.919	1.8906
1163.5	46.54	1.8112	2.0644	1.8418	1.919	1.8902
1164.5	46.58	1.813	2.0602	1.8392	1.9206	1.891
1165.5	46.62	1.8126	2.0562	1.8408	1.9224	1.8908
1166.5	46.66	1.812	2.0588	1.8408	1.9222	1.891
1167.5	46.7	1.8112	2.0556	1.8414	1.9242	1.8906
1168.5	46.74	1.812	2.0556	1.8408	1.9234	1.8892
1169.5	46.78	1.8102	2.0588	1.8396	1.9228	1.8892
1170.5	46.82	1.8104	2.0636	1.8378	1.9202	1.8884
1171.5	46.86	1.8096	2.0594	1.8384	1.915	1.892
1172.5	46.9	1.8094	2.0582	1.8394	1.9142	1.8958
1173.5	46.94	1.8096	2.0548	1.8394	1.9128	1.8956
1174.5	46.98	1.8096	2.055	1.8364	1.9112	1.8968
1175.5	47.02	1.8094	2.0546	1.8352	1.9094	1.8984
1176.5	47.06	1.8084	2.0544	1.8354	1.9086	1.8988
1177.5	47.1	1.8088	2.0546	1.8356	1.909	1.8972
1178.5	47.14	1.807	2.054	1.836	1.9092	1.8986
1179.5	47.18	1.8074	2.055	1.8364	1.909	1.8998
1180.5	47.22	1.8076	2.057	1.8376	1.9092	1.902
1181.5	47.26	1.807	2.0592	1.839	1.9082	1.9008
1182.5	47.3	1.8052	2.0602	1.84	1.9072	1.9008
1183.5	47.34	1.807	2.0638	1.8398	1.9056	1.9016
1184.5	47.38	1.805	2.0622	1.8406	1.9044	1.9036
1185.5	47.42	1.8046	2.066	1.8418	1.9036	1.9066
1186.5	47.46	1.8046	2.069	1.8402	1.9026	1.9046
1187.5	47.5	1.8042	2.0706	1.839	1.9024	1.908
1188.5	47.54	1.8042	2.0714	1.8394	1.9024	1.9076
1189.5	47.58	1.8034	2.0714	1.8398	1.901	1.9102
1190.5	47.62	1.8034	2.0738	1.8412	1.9014	1.9092
1191.5	47.66	1.8044	2.0766	1.8416	1.9008	1.9092
1192.5	47.7	1.8054	2.0762	1.8434	1.9002	1.9088
1193.5	47.74	1.8058	2.076	1.8454	1.9008	1.91
1194.5	47.78	1.8072	2.0764	1.843	1.9012	1.9098
1195.5	47.82	1.807	2.074	1.8446	1.9028	1.908
1196.5	47.86	1.807	2.0732	1.8438	1.9036	1.9094
1197.5	47.9	1.8076	2.0724	1.8432	1.9024	1.9102
1198.5	47.94	1.8088	2.0706	1.8428	1.9032	1.9112
1199.5	47.98	1.8094	2.0696	1.8418	1.905	1.91
1200.5	48.02	1.8086	2.0692	1.8418	1.9074	1.9094
1201.5	48.06	1.8096	2.0654	1.8432	1.9052	1.9122
1202.5	48.1	1.8092	2.0654	1.8432	1.9056	1.9086
1203.5	48.14	1.8056	2.0676	1.8436	1.902	1.91
1204.5	48.18	1.8054	2.0678	1.8444	1.9024	1.912
1205.5	48.22	1.8032	2.0704	1.8446	1.9046	1.9108
1206.5	48.26	1.8044	2.0716	1.8456	1.904	1.9122
1207.5	48.3	1.806	2.0702	1.8462	1.901	1.9116
1208.5	48.34	1.8078	2.0724	1.8456	1.8994	1.9114
1209.5	48.38	1.8074	2.0698	1.8444	1.8998	1.9118
1210.5	48.42	1.8078	2.0714	1.8448	1.902	1.9114
1211.5	48.46	1.8068	2.068	1.845	1.9042	1.9096
1212.5	48.5	1.8064	2.0662	1.8464	1.9068	1.9094
1213.5	48.54	1.8054	2.0672	1.8444	1.9092	1.9084
1214.5	48.58	1.8044	2.068	1.8442	1.9078	1.9082
1215.5	48.62	1.8052	2.0692	1.8434	1.904	1.9126
1216.5	48.66	1.8082	2.0648	1.8434	1.9024	1.9114
1217.5	48.7	1.8092	2.0664	1.8424	1.8992	1.9114
1218.5	48.74	1.808	2.0648	1.8444	1.9048	1.9134
1219.5	48.78	1.8086	2.0616	1.8456	1.9086	1.9128
1220.5	48.82	1.8076	2.0562	1.8456	1.9096	1.914
1221.5	48.86	1.8086	2.0552	1.8474	1.9096	1.9106
1222.5	48.9	1.809	2.062	1.8478	1.9102	1.9076
1223.5	48.94	1.808	2.0652	1.8488	1.9086	1.9082
1224.5	48.98	1.8088	2.062	1.8502	1.9114	1.9042
1225.5	49.02	1.8084	2.0604	1.8506	1.9126	1.9042
1226.5	49.06	1.8092	2.06	1.8502	1.913	1.9042
1227.5	49.1	1.8096	2.059	1.85	1.9138	1.906
1228.5	49.14	1.8108	2.0584	1.8504	1.9152	1.905
1229.5	49.18	1.8092	2.0584	1.8506	1.9172	1.9038
1230.5	49.22	1.8086	2.0582	1.8504	1.918	1.9018
1231.5	49.26	1.811	2.057	1.8516	1.9186	1.9008
1232.5	49.3	1.8108	2.058	1.8526	1.9192	1.9014
1233.5	49.34	1.8104	2.0566	1.8518	1.9186	1.9028
1234.5	49.38	1.811	2.0592	1.8526	1.9182	1.9026
1235.5	49.42	1.8108	2.0566	1.8502	1.9176	1.9032
1236.5	49.46	1.8108	2.0528	1.851	1.9172	1.904
1237.5	49.5	1.8108	2.0516	1.8518	1.9148	1.9046
1238.5	49.54	1.8102	2.051	1.8514	1.9168	1.905
1239.5	49.58	1.81	2.0502	1.8514	1.9208	1.903
1240.5	49.62	1.8096	2.048	1.852	1.9226	1.9028
1241.5	49.66	1.8096	2.045	1.8516	1.921	1.9042
1242.5	49.7	1.8096	2.0422	1.8504	1.9206	1.9046
1243.5	49.74	1.8092	2.0396	1.8508	1.9202	1.9056
1244.5	49.78	1.8088	2.0376	1.8526	1.9194	1.9062
1245.5	49.82	1.808	2.0376	1.8508	1.9194	1.9062
1246.5	49.86	1.8082	2.0346	1.8508	1.9212	1.9066
1247.5	49.9	1.8074	2.0368	1.8508	1.924	1.905
1248.5	49.94	1.8076	2.0378	1.8506	1.923	1.9074
1249.5	49.98	1.8058	2.0386	1.8508	1.9226	1.9084
1250.5	50.02	1.8068	2.0384	1.8518	1.9204	1.9096
1251.5	50.06	1.8056	2.04	1.8514	1.9238	1.9062
1252.5	50.1	1.8066	2.0384	1.8508	1.9238	1.9084
1253.5	50.14	1.8074	2.0406	1.8516	1.9242	1.9068
1254.5	50.18	1.806	2.041	1.8516	1.9242	1.907
1255.5	50.22	1.8068	2.0372	1.8512	1.924	1.9066
1256.5	50.26	1.8074	2.035	1.8502	1.925	1.9062
1257.5	50.3	1.8074	2.0346	1.851	1.9282	1.904
1258.5	50.34	1.8064	2.032	1.8504	1.9272	1.9034
1259.5	50.38	1.8068	2.0312	1.8508	1.9274	1.9028
1260.5	50.42	1.8066	2.029	1.8508	1.9268	1.905
1261.5	50.46	1.8064	2.0288	1.85	1.924	1.9074
1262.5	50.5	1.8062	2.0278	1.8502	1.9228	1.9072
1263.5	50.54	1.8066	2.0276	1.8492	1.9182	1.91
1264.5	50.58	1.8062	2.0258	1.8512	1.9174	1.9096
1265.5	50.62	1.806	2.0268	1.8496	1.921	1.9036
1266.5	50.66	1.8024	2.03	1.8506	1.921	1.9044
1267.5	50.7	1.8018	2.0294	1.8516	1.9264	1.904
1268.5	50.74	1.8018	2.0316	1.8508	1.9232	1.9028
1269.5	50.78	1.8024	2.0324	1.851	1.923	1.9032
1270.5	50.82	1.8046	2.0338	1.851	1.922	1.9022
1271.5	50.86	1.8046	2.0346	1.8496	1.9238	1.9028
1272.5	50.9	1.8034	2.028	1.8506	1.9242	1.9032
1273.5	50.94	1.804	2.0308	1.8504	1.9246	1.9026
1274.5	50.98	1.8044	2.033	1.8518	1.9242	1.903
1275.5	51.02	1.8046	2.0358	1.851	1.928	1.9014
1276.5	51.06	1.8054	2.0344	1.85	1.929	1.9012
1277.5	51.1	1.807	2.0382	1.8488	1.9278	1.901
1278.5	51.14	1.8072	2.0402	1.8518	1.9244	1.9032
1279.5	51.18	1.808	2.0434	1.8498	1.9234	1.9048
1280.5	51.22	1.8094	2.0428	1.8508	1.9262	1.9042
1281.5	51.26	1.809	2.0446	1.848	1.9258	1.906
1282.5	51.3	1.8084	2.0436	1.8456	1.929	1.902
1283.5	51.34	1.8094	2.0432	1.8466	1.9298	1.901
1284.5	51.38	1.8086	2.0438	1.8454	1.9328	1.8986
1285.5	51.42	1.8078	2.0444	1.8472	1.933	1.8992
1286.5	51.46	1.8096	2.0488	1.8466	1.9346	1.8992
1287.5	51.5	1.81	2.0474	1.8472	1.9348	1.9006
1288.5	51.54	1.8112	2.047	1.8476	1.9358	1.9012
1289.5	51.58	1.8124	2.0452	1.8482	1.9338	1.9018
1290.5	51.62	1.8126	2.0456	1.8462	1.9316	1.9006
1291.5	51.66	1.811	2.0452	1.8464	1.9332	1.9004
1292.5	51.7	1.8112	2.0442	1.8464	1.9354	1.903
1293.5	51.74	1.81	2.0454	1.8456	1.931	1.9024
1294.5	51.78	1.8096	2.048	1.8428	1.933	1.9022
1295.5	51.82	1.8108	2.0466	1.8442	1.9344	1.9034
1296.5	51.86	1.8106	2.0524	1.8448	1.934	1.9016
1297.5	51.9	1.8114	2.0534	1.845	1.9318	1.903
1298.5	51.94	1.812	2.053	1.8474	1.9346	1.9
1299.5	51.98	1.8128	2.053	1.8492	1.9346	1.9
1300.5	52.02	1.8116	2.0558	1.8492	1.9364	1.8972
1301.5	52.06	1.8134	2.0552	1.8492	1.938	1.898
1302.5	52.1	1.8158	2.0544	1.8498	1.9382	1.8968
1303.5	52.14	1.815	2.05	1.8496	1.9398	1.8982
1304.5	52.18	1.8162	2.0508	1.8492	1.9416	1.8968
1305.5	52.22	1.8164	2.0518	1.8492	1.9388	1.8974
1306.5	52.26	1.8156	2.0518	1.8498	1.9374	1.9006
1307.5	52.3	1.8158	2.0506	1.849	1.9366	1.902
1308.5	52.34	1.8164	2.0502	1.8502	1.937	1.902
1309.5	52.38	1.8158	2.0508	1.8494	1.9394	1.9014
1310.5	52.42	1.8154	2.0516	1.8486	1.9396	1.8988
1311.5	52.46	1.817	2.0512	1.8508	1.941	1.8934
1312.5	52.5	1.8178	2.0534	1.8504	1.9408	1.8944
1313.5	52.54	1.818	2.0504	1.8522	1.9412	1.8928
1314.5	52.58	1.8194	2.0532	1.8504	1.9428	1.8928
1315.5	52.62	1.8182	2.054	1.8516	1.9422	1.894
1316.5	52.66	1.818	2.054	1.8504	1.942	1.894
1317.5	52.7	1.8176	2.054	1.8512	1.9372	1.8944
1318.5	52.74	1.8192	2.052	1.8516	1.934	1.8952
1319.5	52.78	1.8198	2.0522	1.8516	1.9306	1.8964
1320.5	52.82	1.8166	2.0534	1.8514	1.9328	1.896
1321.5	52.86	1.8162	2.0568	1.8514	1.9334	1.895
1322.5	52.9	1.8178	2.0578	1.849	1.933	1.8946
1323.5	52.94	1.8188	2.053	1.8482	1.9324	1.8982
1324.5	52.98	1.817	2.0536	1.845	1.9316	1.8984
1325.5	53.02	1.8176	2.0558	1.8476	1.9274	1.8994
1326.5	53.06	1.817	2.056	1.8482	1.9304	1.8998
1327.5	53.1	1.8134	2.0524	1.8482	1.9318	1.8998
1328.5	53.14	1.8128	2.0516	1.844	1.9316	1.8976
1329.5	53.18	1.8134	2.0482	1.845	1.93	1.8978
1330.5	53.22	1.8124	2.0494	1.844	1.9304	1.898
1331.5	53.26	1.8114	2.0494	1.8442	1.9304	1.8966
1332.5	53.3	1.8122	2.0488	1.8454	1.9284	1.8996
1333.5	53.34	1.812	2.0484	1.8448	1.9274	1.9012
1334.5	53.38	1.8128	2.0458	1.8436	1.9266	1.9024
1335.5	53.42	1.8156	2.0446	1.8424	1.9274	1.8986
1336.5	53.46	1.8142	2.0404	1.8434	1.9264	1.8982
1337.5	53.5	1.8146	2.0418	1.8432	1.9264	1.897
1338.5	53.54	1.8134	2.043	1.8436	1.925	1.8962
1339.5	53.58	1.8118	2.042	1.8442	1.9242	1.8978
1340.5	53.62	1.812	2.0458	1.844	1.926	1.899
1341.5	53.66	1.8136	2.0462	1.8442	1.9284	1.8976
1342.5	53.7	1.8146	2.0488	1.8438	1.9274	1.895
1343.5	53.74	1.8154	2.0492	1.8446	1.9296	1.895
1344.5	53.78	1.8162	2.0468	1.846	1.9284	1.8952
1345.5	53.82	1.8174	2.0454	1.846	1.928	1.8952
1346.5	53.86	1.816	2.0422	1.8452	1.927	1.8972
1347.5	53.9	1.8162	2.0424	1.8448	1.9296	1.8958
1348.5	53.94	1.8146	2.043	1.8438	1.9272	1.8964
1349.5	53.98	1.8168	2.0424	1.8428	1.9266	1.8956
1350.5	54.02	1.8178	2.0412	1.8438	1.9264	1.897
1351.5	54.06	1.818	2.0444	1.8442	1.926	1.8974
1352.5	54.1	1.8166	2.0488	1.8452	1.9246	1.9002
1353.5	54.14	1.8176	2.0518	1.8446	1.9264	1.8978
1354.5	54.18	1.8188	2.0524	1.8462	1.924	1.8958
1355.5	54.22	1.8178	2.0562	1.8458	1.924	1.8996
1356.5	54.26	1.817	2.058	1.8456	1.9244	1.896
1357.5	54.3	1.8164	2.058	1.8466	1.924	1.898
1358.5	54.34	1.8166	2.0622	1.8446	1.9248	1.8978
1359.5	54.38	1.8174	2.0668	1.8446	1.9198	1.8996
1360.5	54.42	1.8188	2.0658	1.8454	1.9222	1.9016
1361.5	54.46	1.8186	2.066	1.8438	1.9214	1.904
1362.5	54.5	1.8182	2.0678	1.8434	1.9202	1.9034
1363.5	54.54	1.817	2.0704	1.8428	1.922	1.9042
1364.5	54.58	1.8156	2.0724	1.8424	1.9222	1.905
1365.5	54.62	1.8158	2.0742	1.8436	1.9248	1.907
1366.5	54.66	1.816	2.0724	1.8436	1.9266	1.906
1367.5	54.7	1.816	2.0708	1.8406	1.927	1.9058
1368.5	54.74	1.8144	2.0692	1.8384	1.9276	1.9066
1369.5	54.78	1.8144	2.0694	1.839	1.9276	1.9066
1370.5	54.82	1.816	2.0724	1.8404	1.9278	1.9062
1371.5	54.86	1.815	2.073	1.8406	1.9258	1.9078
1372.5	54.9	1.8154	2.0756	1.8422	1.9258	1.9088
1373.5	54.94	1.8146	2.0786	1.8422	1.929	1.9048
1374.5	54.98	1.8154	2.0818	1.843	1.9306	1.9052
1375.5	55.02	1.8146	2.0796	1.8442	1.9332	1.904
1376.5	55.06	1.8144	2.0794	1.8448	1.9296	1.9042
1377.5	55.1	1.8146	2.0798	1.8456	1.9306	1.9046
1378.5	55.14	1.815	2.0804	1.8472	1.9314	1.9042
1379.5	55.18	1.814	2.0822	1.8462	1.9338	1.9018
1380.5	55.22	1.8156	2.08	1.8458	1.9316	1.901
1381.5	55.26	1.816	2.077	1.8462	1.9326	1.901
1382.5	55.3	1.8148	2.0764	1.8452	1.9316	1.9014
1383.5	55.34	1.8158	2.0776	1.845	1.9338	1.9028
1384.5	55.38	1.815	2.078	1.847	1.9332	1.9008
1385.5	55.42	1.8126	2.08	1.846	1.931	1.9022
1386.5	55.46	1.811	2.0798	1.8444	1.9326	1.903
1387.5	55.5	1.8108	2.0808	1.8442	1.9328	1.9008
1388.5	55.54	1.8122	2.0792	1.844	1.9324	1.9002
1389.5	55.58	1.8108	2.0834	1.8428	1.9306	1.8974
1390.5	55.62	1.8102	2.0794	1.8446	1.9298	1.8954
1391.5	55.66	1.8104	2.0814	1.844	1.9266	1.8992
1392.5	55.7	1.8084	2.0808	1.844	1.927	1.898
1393.5	55.74	1.809	2.0802	1.843	1.9274	1.8968
1394.5	55.78	1.8082	2.082	1.8408	1.9274	1.8972
1395.5	55.82	1.8058	2.0826	1.84	1.9284	1.8964
1396.5	55.86	1.8076	2.0812	1.8428	1.9294	1.8958
1397.5	55.9	1.8074	2.0786	1.8464	1.9274	1.8972
1398.5	55.94	1.8084	2.079	1.8468	1.9284	1.8958
1399.5	55.98	1.8072	2.0796	1.8464	1.9294	1.8962
1400.5	56.02	1.807	2.0762	1.8442	1.929	1.8966
1401.5	56.06	1.807	2.0754	1.843	1.9268	1.8958
1402.5	56.1	1.806	2.0726	1.8414	1.9286	1.8926
1403.5	56.14	1.8054	2.0692	1.8424	1.9252	1.895
1404.5	56.18	1.8052	2.0672	1.8422	1.9266	1.8962
1405.5	56.22	1.806	2.0644	1.8446	1.9282	1.893
1406.5	56.26	1.8064	2.0652	1.845	1.9302	1.8944
1407.5	56.3	1.8088	2.0652	1.843	1.9302	1.8962
1408.5	56.34	1.8084	2.0602	1.8436	1.9286	1.9016
1409.5	56.38	1.8082	2.0558	1.8432	1.9292	1.899
1410.5	56.42	1.807	2.061	1.8416	1.9264	1.8986
1411.5	56.46	1.8056	2.0642	1.8432	1.9278	1.898
1412.5	56.5	1.8058	2.0616	1.8434	1.9262	1.8994
1413.5	56.54	1.8074	2.0606	1.8446	1.9266	1.9002
1414.5	56.58	1.8072	2.0588	1.8434	1.926	1.9006
1415.5	56.62	1.8076	2.057	1.8442	1.9238	1.9028
1416.5	56.66	1.8078	2.0566	1.8448	1.9216	1.9044
1417.5	56.7	1.8092	2.0598	1.8462	1.9236	1.905
1418.5	56.74	1.8086	2.0614	1.8462	1.9262	1.9026
1419.5	56.78	1.8068	2.0594	1.8444	1.9304	1.9008
1420.5	56.82	1.8058	2.056	1.8442	1.9288	1.9014
1421.5	56.86	1.8074	2.052	1.8422	1.9296	1.9008
1422.5	56.9	1.806	2.0502	1.8426	1.9302	1.8996
1423.5	56.94	1.8086	2.0504	1.8442	1.93	1.9
1424.5	56.98	1.8084	2.0482	1.8458	1.9322	1.8998
1425.5	57.02	1.8084	2.0466	1.8428	1.9322	1.9
1426.5	57.06	1.8094	2.049	1.8438	1.931	1.901
1427.5	57.1	1.81	2.0494	1.8434	1.9318	1.8998
1428.5	57.14	1.8092	2.0514	1.8446	1.9306	1.8996
1429.5	57.18	1.8106	2.0474	1.8472	1.9286	1.9008
1430.5	57.22	1.809	2.0482	1.8474	1.929	1.9026
1431.5	57.26	1.809	2.053	1.8478	1.9268	1.9026
1432.5	57.3	1.8122	2.0546	1.8472	1.93	1.901
1433.5	57.34	1.8096	2.0526	1.8484	1.93	1.8978
1434.5	57.38	1.8094	2.054	1.8482	1.9294	1.8988
1435.5	57.42	1.8106	2.0536	1.8514	1.9328	1.8988
1436.5	57.46	1.812	2.0564	1.8516	1.9326	1.898
1437.5	57.5	1.8122	2.0566	1.8512	1.9318	1.9004
1438.5	57.54	1.8118	2.0554	1.8514	1.9332	1.902
1439.5	57.58	1.8148	2.0524	1.8502	1.9376	1.9038
1440.5	57.62	1.8152	2.0532	1.8518	1.9364	1.9038
1441.5	57.66	1.814	2.0514	1.8516	1.9384	1.8994
1442.5	57.7	1.8154	2.052	1.8534	1.9368	1.9012
1443.5	57.74	1.8146	2.0538	1.8536	1.9356	1.903
1444.5	57.78	1.8132	2.0534	1.8548	1.9366	1.9028
1445.5	57.82	1.8144	2.0554	1.8554	1.9342	1.904
1446.5	57.86	1.8154	2.0542	1.8536	1.933	1.9034
1447.5	57.9	1.815	2.0564	1.8518	1.9322	1.9022
1448.5	57.94	1.8162	2.0568	1.8512	1.9302	1.9022
1449.5	57.98	1.8146	2.0592	1.8516	1.9312	1.9032
1450.5	58.02	1.8148	2.0596	1.8524	1.9326	1.9044
1451.5	58.06	1.8134	2.061	1.8534	1.9322	1.9042
1452.5	58.1	1.8136	2.0614	1.855	1.9298	1.904
1453.5	58.14	1.8138	2.065	1.8542	1.9316	1.905
1454.5	58.18	1.8124	2.0652	1.8542	1.9314	1.905
1455.5	58.22	1.8124	2.0658	1.8538	1.93	1.9052
1456.5	58.26	1.814	2.0644	1.8542	1.9306	1.9044
1457.5	58.3	1.8116	2.0682	1.8552	1.9312	1.9002
1458.5	58.34	1.812	2.0714	1.8568	1.9302	1.8982
1459.5	58.38	1.812	2.0712	1.8566	1.931	1.8998
1460.5	58.42	1.813	2.0684	1.8604	1.9298	1.8978
1461.5	58.46	1.813	2.0626	1.8598	1.9278	1.8966
1462.5	58.5	1.8128	2.0622	1.8596	1.9272	1.8982
1463.5	58.54	1.8118	2.0632	1.8572	1.9264	1.896
1464.5	58.58	1.8128	2.06	1.8592	1.929	1.8956
1465.5	58.62	1.8132	2.062	1.858	1.9276	1.8922
1466.5	58.66	1.8134	2.063	1.8588	1.9274	1.8928
1467.5	58.7	1.813	2.06	1.8586	1.9262	1.8948
1468.5	58.74	1.8146	2.0594	1.859	1.9228	1.897
1469.5	58.78	1.8152	2.0638	1.8588	1.9208	1.8998
1470.5	58.82	1.8158	2.0622	1.8592	1.9212	1.9004
1471.5	58.86	1.8152	2.063	1.8616	1.9202	1.9012
1472.5	58.9	1.816	2.0612	1.8614	1.9208	1.9014
1473.5	58.94	1.8122	2.0626	1.8602	1.92	1.904
1474.5	58.98	1.8134	2.0596	1.8592	1.9132	1.9038
1475.5	59.02	1.8124	2.0592	1.8592	1.9118	1.9052
1476.5	59.06	1.8114	2.0574	1.86	1.91	1.904
1477.5	59.1	1.8112	2.0566	1.8618	1.9064	1.9038
1478.5	59.14	1.8112	2.0558	1.8604	1.907	1.9068
1479.5	59.18	1.8112	2.0582	1.8598	1.9106	1.9056
1480.5	59.22	1.8124	2.0566	1.8592	1.9104	1.9048
1481.5	59.26	1.8124	2.051	1.8594	1.911	1.9062
1482.5	59.3	1.812	2.0484	1.861	1.9102	1.9064
1483.5	59.34	1.8118	2.0496	1.8604	1.9092	1.9092
1484.5	59.38	1.812	2.0472	1.8614	1.9098	1.9106
1485.5	59.42	1.8108	2.0462	1.8588	1.9068	1.9116
1486.5	59.46	1.8124	2.041	1.8604	1.9056	1.912
1487.5	59.5	1.812	2.0382	1.8604	1.908	1.9094
1488.5	59.54	1.811	2.0394	1.8592	1.9078	1.909
1489.5	59.58	1.8092	2.0414	1.8598	1.9044	1.9098
1490.5	59.62	1.8092	2.043	1.8612	1.905	1.91
1491.5	59.66	1.8098	2.0436	1.861	1.9022	1.909
1492.5	59.7	1.8094	2.044	1.8598	1.9022	1.908
1493.5	59.74	1.8094	2.0446	1.8604	1.903	1.9094
1494.5	59.78	1.8122	2.0436	1.8618	1.9012	1.91
1495.5	59.82	1.812	2.0434	1.8614	1.8998	1.9112
1496.5	59.86	1.8126	2.0464	1.8608	1.9	1.911
1497.5	59.9	1.813	2.0454	1.8592	1.902	1.9106
1498.5	59.94	1.8098	2.042	1.861	1.9038	1.9112
1499.5	59.98	1.8092	2.0404	1.8614	1.9016	1.9104
1500.5	60.02	1.8102	2.0418	1.8636	1.9024	1.9098
1501.5	60.06	1.81	2.0368	1.8634	1.9022	1.9108
1502.5	60.1	1.809	2.0374	1.8628	1.9016	1.911
1503.5	60.14	1.8088	2.0376	1.863	1.901	1.9086
1504.5	60.18	1.81	2.0376	1.8626	1.901	1.9102
1505.5	60.22	1.8096	2.0358	1.8624	1.9024	1.9086
1506.5	60.26	1.8084	2.0362	1.862	1.9008	1.9074
1507.5	60.3	1.8086	2.0336	1.8602	1.9	1.9112
1508.5	60.34	1.8086	2.0336	1.8598	1.903	1.91
1509.5	60.38	1.8088	2.0356	1.8598	1.902	1.9098
1510.5	60.42	1.8088	2.034	1.8584	1.9028	1.912
1511.5	60.46	1.8098	2.0346	1.8582	1.9032	1.913
1512.5	60.5	1.8102	2.0346	1.859	1.9046	1.9128
1513.5	60.54	1.8112	2.0332	1.8596	1.903	1.9152
1514.5	60.58	1.8124	2.0386	1.8588	1.8982	1.9142
1515.5	60.62	1.8126	2.036	1.8578	1.8992	1.913
1516.5	60.66	1.8148	2.035	1.8568	1.8998	1.9112
1517.5	60.7	1.8142	2.0382	1.857	1.8992	1.9096
1518.5	60.74	1.8146	2.0406	1.8574	1.9012	1.9088
1519.5	60.78	1.8152	2.0382	1.8578	1.9	1.9078
1520.5	60.82	1.8158	2.0384	1.8574	1.9002	1.9072
1521.5	60.86	1.815	2.0382	1.8576	1.8986	1.909
1522.5	60.9	1.8148	2.0404	1.8572	1.898	1.9096
1523.5	60.94	1.8178	2.0368	1.8564	1.9002	1.9088
1524.5	60.98	1.8174	2.0398	1.8568	1.9024	1.9084
1525.5	61.02	1.8188	2.041	1.8588	1.9014	1.9076
1526.5	61.06	1.8214	2.0414	1.8568	1.9034	1.9094
1527.5	61.1	1.822	2.043	1.8566	1.9048	1.911
1528.5	61.14	1.8226	2.0382	1.8554	1.9056	1.909
1529.5	61.18	1.8216	2.037	1.853	1.9024	1.9094
1530.5	61.22	1.821	2.0358	1.8538	1.9028	1.9084
1531.5	61.26	1.8206	2.04	1.8542	1.906	1.9088
1532.5	61.3	1.8192	2.0434	1.854	1.9034	1.9084
1533.5	61.34	1.82	2.046	1.8534	1.903	1.9054
1534.5	61.38	1.8198	2.0472	1.8526	1.9034	1.9068
1535.5	61.42	1.82	2.047	1.8532	1.9026	1.9058
1536.5	61.46	1.8182	2.0502	1.8524	1.9032	1.9072
1537.5	61.5	1.8172	2.052	1.8518	1.9024	1.9082
1538.5	61.54	1.8182	2.052	1.8524	1.9024	1.9046
1539.5	61.58	1.819	2.047	1.8518	1.902	1.9018
1540.5	61.62	1.8204	2.0472	1.8496	1.9018	1.9022
1541.5	61.66	1.821	2.047	1.8518	1.906	1.9026
1542.5	61.7	1.8206	2.0458	1.8526	1.9074	1.9026
1543.5	61.74	1.822	2.0448	1.852	1.9078	1.9002
1544.5	61.78	1.8206	2.0446	1.8506	1.9066	1.899
1545.5	61.82	1.8206	2.044	1.8498	1.9076	1.8984
1546.5	61.86	1.8204	2.046	1.85	1.9068	1.901
1547.5	61.9	1.8198	2.046	1.8528	1.9076	1.9018
1548.5	61.94	1.8214	2.0464	1.8526	1.9066	1.9006
1549.5	61.98	1.8238	2.047	1.853	1.9064	1.8996
1550.5	62.02	1.8242	2.046	1.853	1.9036	1.898
1551.5	62.06	1.8252	2.0474	1.852	1.9034	1.898
1552.5	62.1	1.8268	2.0478	1.8506	1.9044	1.8994
1553.5	62.14	1.8252	2.046	1.8502	1.9028	1.8998
1554.5	62.18	1.8244	2.0462	1.8508	1.9046	1.8988
1555.5	62.22	1.8254	2.0492	1.8496	1.9036	1.8996
1556.5	62.26	1.8244	2.0484	1.8484	1.9046	1.899
1557.5	62.3	1.8252	2.0454	1.8486	1.904	1.895
1558.5	62.34	1.8246	2.0452	1.8476	1.9024	1.8934
1559.5	62.38	1.8246	2.0436	1.8474	1.9034	1.8954
1560.5	62.42	1.8256	2.0468	1.846	1.9038	1.8958
1561.5	62.46	1.8244	2.0498	1.8444	1.9046	1.8948
1562.5	62.5	1.824	2.052	1.845	1.9046	1.8952
1563.5	62.54	1.8228	2.0526	1.8444	1.9062	1.8936
1564.5	62.58	1.8208	2.0518	1.8458	1.9084	1.8952
1565.5	62.62	1.8194	2.0512	1.8462	1.9086	1.897
1566.5	62.66	1.8166	2.0516	1.8458	1.909	1.898
1567.5	62.7	1.8166	2.0502	1.8468	1.91	1.8986
1568.5	62.74	1.8172	2.0482	1.8456	1.908	1.8988
1569.5	62.78	1.8168	2.0496	1.8492	1.9092	1.8986
1570.5	62.82	1.8164	2.0494	1.8492	1.9102	1.8984
1571.5	62.86	1.8186	2.0502	1.85	1.912	1.895
1572.5	62.9	1.8186	2.0486	1.8514	1.9132	1.8946
1573.5	62.94	1.8172	2.05	1.8516	1.9096	1.8938
1574.5	62.98	1.8168	2.049	1.851	1.91	1.8952
1575.5	63.02	1.8158	2.0466	1.8498	1.9086	1.8952
1576.5	63.06	1.814	2.0476	1.8504	1.9088	1.8946
1577.5	63.1	1.8156	2.0486	1.8484	1.911	1.8936
1578.5	63.14	1.8146	2.058	1.8498	1.91	1.8956
1579.5	63.18	1.815	2.056	1.8514	1.9106	1.8968
1580.5	63.22	1.8152	2.0572	1.8508	1.9112	1.8966
1581.5	63.26	1.816	2.0536	1.8506	1.9092	1.8956
1582.5	63.3	1.8178	2.0516	1.8492	1.9104	1.8966
1583.5	63.34	1.818	2.0474	1.8506	1.9106	1.8966
1584.5	63.38	1.8202	2.0462	1.8514	1.9134	1.8938
1585.5	63.42	1.8208	2.049	1.8516	1.9144	1.8932
1586.5	63.46	1.8216	2.0468	1.8518	1.9128	1.8924
1587.5	63.5	1.8234	2.0468	1.8508	1.9128	1.893
1588.5	63.54	1.823	2.0478	1.8506	1.9124	1.8976
1589.5	63.58	1.824	2.0524	1.8528	1.9122	1.8998
1590.5	63.62	1.8244	2.0482	1.855	1.9116	1.8992
1591.5	63.66	1.8232	2.052	1.8536	1.907	1.902
1592.5	63.7	1.8248	2.0524	1.8516	1.9068	1.9016
1593.5	63.74	1.824	2.0528	1.851	1.9076	1.9016
1594.5	63.78	1.8238	2.058	1.8514	1.9096	1.9038
1595.5	63.82	1.8244	2.0572	1.854	1.9102	1.905
1596.5	63.86	1.822	2.0546	1.8544	1.9134	1.903
1597.5	63.9	1.822	2.0536	1.8524	1.913	1.9042
1598.5	63.94	1.8212	2.0546	1.8506	1.9136	1.9066
1599.5	63.98	1.82	2.0528	1.8512	1.9134	1.9104
1600.5	64.02	1.8188	2.0554	1.8476	1.9138	1.9112
1601.5	64.06	1.8186	2.0562	1.8488	1.916	1.9112
1602.5	64.1	1.8184	2.0542	1.8504	1.916	1.9108
1603.5	64.14	1.8198	2.0538	1.852	1.918	1.912
1604.5	64.18	1.822	2.0528	1.8502	1.9156	1.9132
1605.5	64.22	1.8212	2.0504	1.8504	1.9174	1.914
1606.5	64.26	1.822	2.0516	1.8518	1.9176	1.9168
1607.5	64.3	1.8214	2.0546	1.853	1.9186	1.9198
1608.5	64.34	1.8222	2.0528	1.854	1.9202	1.9194
1609.5	64.38	1.8216	2.054	1.8556	1.9204	1.9176
1610.5	64.42	1.821	2.0524	1.8548	1.9214	1.9158
1611.5	64.46	1.8222	2.0512	1.858	1.9196	1.9172
1612.5	64.5	1.8216	2.0494	1.855	1.9206	1.9152
1613.5	64.54	1.8224	2.0504	1.856	1.9206	1.9172
1614.5	64.58	1.8222	2.0482	1.8532	1.9194	1.919
1615.5	64.62	1.8256	2.0464	1.8528	1.9192	1.9182
1616.5	64.66	1.8272	2.0468	1.8532	1.9194	1.9174
1617.5	64.7	1.8278	2.0458	1.8538	1.9192	1.9154
1618.5	64.74	1.8266	2.0452	1.8552	1.9182	1.9154
1619.5	64.78	1.8266	2.0418	1.8514	1.9158	1.9148
1620.5	64.82	1.8284	2.044	1.8496	1.913	1.9174
1621.5	64.86	1.8266	2.0422	1.8482	1.9142	1.918
1622.5	64.9	1.826	2.0446	1.8498	1.912	1.9164
1623.5	64.94	1.8264	2.0462	1.8508	1.911	1.9158
1624.5	64.98	1.8256	2.0462	1.8506	1.9102	1.916
1625.5	65.02	1.826	2.047	1.8504	1.915	1.9138
1626.5	65.06	1.826	2.0446	1.851	1.9212	1.911
1627.5	65.1	1.8242	2.0422	1.853	1.9194	1.911
1628.5	65.14	1.8256	2.0352	1.8528	1.922	1.9096
1629.5	65.18	1.8256	2.0384	1.8524	1.9242	1.9088
1630.5	65.22	1.8272	2.0404	1.852	1.923	1.9094
1631.5	65.26	1.8266	2.0412	1.8508	1.9222	1.909
1632.5	65.3	1.8248	2.0428	1.8514	1.9236	1.909
1633.5	65.34	1.8242	2.0494	1.85	1.9244	1.9092
1634.5	65.38	1.8232	2.051	1.8504	1.9224	1.9108
1635.5	65.42	1.8224	2.048	1.8504	1.924	1.91
1636.5	65.46	1.8218	2.0514	1.851	1.9284	1.908
1637.5	65.5	1.8232	2.0524	1.8546	1.9274	1.9084
1638.5	65.54	1.8228	2.0518	1.8552	1.9254	1.9086
1639.5	65.58	1.8228	2.0524	1.8552	1.9264	1.9088
1640.5	65.62	1.8216	2.0548	1.8532	1.9304	1.9104
1641.5	65.66	1.823	2.0522	1.8542	1.931	1.9102
1642.5	65.7	1.8222	2.0524	1.857	1.9304	1.9136
1643.5	65.74	1.8216	2.0534	1.8584	1.9318	1.9134
1644.5	65.78	1.8238	2.048	1.8582	1.9334	1.9134
1645.5	65.82	1.8234	2.0482	1.855	1.9332	1.9102
1646.5	65.86	1.8236	2.0506	1.8536	1.9306	1.9106
1647.5	65.9	1.8254	2.0534	1.8536	1.9302	1.9106
1648.5	65.94	1.827	2.0546	1.854	1.9294	1.909
1649.5	65.98	1.8284	2.0566	1.8522	1.9314	1.9048
1650.5	66.02	1.8288	2.0546	1.8548	1.9312	1.9058
1651.5	66.06	1.8288	2.0556	1.854	1.9306	1.9052
1652.5	66.1	1.829	2.056	1.854	1.9294	1.9048
1653.5	66.14	1.8308	2.0578	1.8526	1.9302	1.9046
1654.5	66.18	1.828	2.0566	1.8534	1.93	1.9042
1655.5	66.22	1.8308	2.0572	1.8542	1.9274	1.9054
1656.5	66.26	1.8318	2.0546	1.8526	1.9252	1.9032
1657.5	66.3	1.8326	2.0514	1.8544	1.9244	1.903
1658.5	66.34	1.832	2.0532	1.8542	1.9218	1.904
1659.5	66.38	1.8342	2.0524	1.8552	1.9218	1.904
1660.5	66.42	1.8336	2.0498	1.8558	1.9194	1.9042
1661.5	66.46	1.8334	2.0498	1.8532	1.9212	1.9038
1662.5	66.5	1.8336	2.0504	1.855	1.922	1.9026
1663.5	66.54	1.834	2.0484	1.8564	1.92	1.9024
1664.5	66.58	1.8342	2.0486	1.8582	1.9212	1.8994
1665.5	66.62	1.8322	2.0538	1.8596	1.9204	1.9006
1666.5	66.66	1.8322	2.0532	1.8586	1.9192	1.9008
1667.5	66.7	1.8324	2.0532	1.8578	1.9186	1.902
1668.5	66.74	1.8316	2.0604	1.857	1.921	1.9032
1669.5	66.78	1.8326	2.064	1.8584	1.9232	1.9036
1670.5	66.82	1.8316	2.0628	1.8602	1.9236	1.901
1671.5	66.86	1.8332	2.0648	1.8606	1.9208	1.9026
1672.5	66.9	1.8346	2.07	1.857	1.9236	1.9044
1673.5	66.94	1.8342	2.0656	1.8584	1.9254	1.9044
1674.5	66.98	1.8352	2.0664	1.859	1.9238	1.9032
1675.5	67.02	1.8366	2.0684	1.8594	1.9206	1.9052
1676.5	67.06	1.837	2.0672	1.8594	1.916	1.9062
1677.5	67.1	1.8386	2.0666	1.858	1.9178	1.9044
1678.5	67.14	1.8372	2.0676	1.8574	1.9158	1.9028
1679.5	67.18	1.8372	2.0684	1.8582	1.9128	1.9032
1680.5	67.22	1.835	2.0652	1.86	1.912	1.905
1681.5	67.26	1.8348	2.0682	1.861	1.9106	1.905
1682.5	67.3	1.8362	2.0684	1.8618	1.908	1.9064
1683.5	67.34	1.8374	2.0648	1.8628	1.9094	1.9072
1684.5	67.38	1.8374	2.0654	1.863	1.9106	1.9064
1685.5	67.42	1.8382	2.0658	1.8628	1.911	1.9074
1686.5	67.46	1.8382	2.0668	1.862	1.9086	1.9084
1687.5	67.5	1.8344	2.0696	1.8596	1.9118	1.9064
1688.5	67.54	1.8342	2.0734	1.86	1.9158	1.9036
1689.5	67.58	1.833	2.0738	1.8576	1.9176	1.9034
1690.5	67.62	1.8326	2.073	1.8564	1.9142	1.9022
1691.5	67.66	1.832	2.0712	1.8564	1.9148	1.901
1692.5	67.7	1.831	2.0714	1.8546	1.9154	1.897
1693.5	67.74	1.8314	2.0694	1.8542	1.9116	1.898
1694.5	67.78	1.8302	2.0714	1.8546	1.9106	1.895
1695.5	67.82	1.8288	2.0728	1.8558	1.9106	1.8964
1696.5	67.86	1.8296	2.073	1.856	1.9114	1.8968
1697.5	67.9	1.8298	2.072	1.8558	1.9102	1.8954
1698.5	67.94	1.828	2.071	1.8558	1.9108	1.8946
1699.5	67.98	1.826	2.0708	1.8586	1.9072	1.8944
1700.5	68.02	1.8256	2.0676	1.8576	1.9088	1.8942
1701.5	68.06	1.826	2.0688	1.8596	1.9076	1.8964
1702.5	68.1	1.8264	2.0704	1.8612	1.9094	1.8978
1703.5	68.14	1.8258	2.0702	1.8612	1.9078	1.8972
1704.5	68.18	1.8258	2.0704	1.8634	1.9068	1.8962
1705.5	68.22	1.8228	2.0728	1.8626	1.9094	1.8954
1706.5	68.26	1.8236	2.073	1.8628	1.911	1.8962
1707.5	68.3	1.8236	2.0732	1.8602	1.911	1.8958
1708.5	68.34	1.8236	2.0746	1.8614	1.9128	1.8942
1709.5	68.38	1.8226	2.0722	1.8598	1.912	1.8944
1710.5	68.42	1.823	2.073	1.8594	1.9144	1.895
1711.5	68.46	1.8242	2.0736	1.8598	1.9148	1.8944
1712.5	68.5	1.8234	2.0748	1.8582	1.9126	1.894
1713.5	68.54	1.8234	2.0782	1.8572	1.9128	1.8912
1714.5	68.58	1.825	2.0754	1.856	1.9136	1.891
1715.5	68.62	1.825	2.0722	1.855	1.9134	1.891
1716.5	68.66	1.823	2.0724	1.8574	1.9156	1.89
1717.5	68.7	1.8228	2.0734	1.8562	1.915	1.8892
1718.5	68.74	1.8248	2.068	1.8574	1.9172	1.8866
1719.5	68.78	1.8248	2.0654	1.8578	1.916	1.887
1720.5	68.82	1.8252	2.0668	1.8612	1.9156	1.8882
1721.5	68.86	1.8242	2.0652	1.86	1.919	1.8854
1722.5	68.9	1.823	2.0546	1.86	1.9168	1.8856
1723.5	68.94	1.8242	2.0556	1.8582	1.9172	1.8876
1724.5	68.98	1.8234	2.0538	1.8572	1.9196	1.8872
1725.5	69.02	1.8228	2.052	1.8574	1.9198	1.887
1726.5	69.06	1.824	2.0554	1.8572	1.9192	1.887
1727.5	69.1	1.822	2.056	1.857	1.9168	1.8904
1728.5	69.14	1.8214	2.0534	1.8582	1.9186	1.8932
1729.5	69.18	1.8212	2.051	1.8568	1.9196	1.891
1730.5	69.22	1.8212	2.0538	1.857	1.92	1.891
1731.5	69.26	1.8212	2.0506	1.8568	1.922	1.8926
1732.5	69.3	1.819	2.0474	1.8562	1.9236	1.8898
1733.5	69.34	1.8204	2.0502	1.855	1.922	1.8894
1734.5	69.38	1.8216	2.0504	1.8532	1.9218	1.8906
1735.5	69.42	1.8212	2.0498	1.852	1.9202	1.8922
1736.5	69.46	1.8208	2.0456	1.853	1.9194	1.8918
1737.5	69.5	1.8226	2.0444	1.8536	1.9164	1.8924
1738.5	69.54	1.823	2.0414	1.8506	1.9146	1.8934
1739.5	69.58	1.823	2.0382	1.8526	1.9132	1.8918
1740.5	69.62	1.8204	2.0388	1.8518	1.9128	1.8924
1741.5	69.66	1.8226	2.0364	1.8514	1.9122	1.893
1742.5	69.7	1.8236	2.0372	1.8516	1.9106	1.8938
1743.5	69.74	1.8232	2.0388	1.8516	1.911	1.893
1744.5	69.78	1.8222	2.0414	1.8518	1.9132	1.8956
1745.5	69.82	1.8222	2.0398	1.8496	1.9154	1.8954
1746.5	69.86	1.8222	2.0378	1.8492	1.9136	1.8966
1747.5	69.9	1.8206	2.0356	1.849	1.913	1.8968
1748.5	69.94	1.8206	2.035	1.85	1.916	1.897
1749.5	69.98	1.822	2.0338	1.8464	1.92	1.8976
1750.5	70.02	1.8208	2.0366	1.8458	1.9208	1.896
1751.5	70.06	1.82	2.0344	1.8482	1.9206	1.8942
1752.5	70.1	1.8194	2.0352	1.844	1.9188	1.896
1753.5	70.14	1.8192	2.0346	1.845	1.9198	1.8968
1754.5	70.18	1.8236	2.035	1.8428	1.924	1.8966
1755.5	70.22	1.8236	2.0338	1.8428	1.9226	1.8946
1756.5	70.26	1.824	2.0336	1.8444	1.9226	1.8976
1757.5	70.3	1.8232	2.0374	1.844	1.9228	1.8984
1758.5	70.34	1.8236	2.035	1.8426	1.9234	1.9004
1759.5	70.38	1.8224	2.0364	1.8426	1.9258	1.8994
1760.5	70.42	1.8216	2.036	1.8448	1.926	1.9018
1761.5	70.46	1.8208	2.0352	1.8446	1.9242	1.9068
1762.5	70.5	1.8244	2.034	1.8456	1.923	1.9094
1763.5	70.54	1.8238	2.0312	1.8458	1.9246	1.9086
1764.5	70.58	1.8212	2.0358	1.8456	1.9238	1.9076
1765.5	70.62	1.821	2.0364	1.845	1.9232	1.9076
1766.5	70.66	1.821	2.0344	1.8442	1.9212	1.9086
1767.5	70.7	1.8212	2.0312	1.8454	1.9212	1.9092
1768.5	70.74	1.82	2.0318	1.8464	1.9184	1.9124
1769.5	70.78	1.8196	2.032	1.8458	1.9188	1.9122
1770.5	70.82	1.8194	2.0296	1.8414	1.9196	1.9106
1771.5	70.86	1.8202	2.03	1.8418	1.9158	1.9134
1772.5	70.9	1.8214	2.0308	1.8416	1.9148	1.9118
1773.5	70.94	1.8194	2.0314	1.8418	1.916	1.9098
1774.5	70.98	1.8212	2.0296	1.8412	1.9158	1.9094
1775.5	71.02	1.8204	2.0322	1.8408	1.916	1.9088
1776.5	71.06	1.8198	2.0312	1.8394	1.916	1.9092
1777.5	71.1	1.8208	2.0312	1.8418	1.9172	1.907
1778.5	71.14	1.8234	2.0374	1.8428	1.9172	1.9062
1779.5	71.18	1.8236	2.0368	1.8452	1.9186	1.9082
1780.5	71.22	1.8254	2.0368	1.8438	1.9168	1.906
1781.5	71.26	1.8258	2.0366	1.845	1.9188	1.9042
1782.5	71.3	1.827	2.0384	1.8446	1.9202	1.904
1783.5	71.34	1.8248	2.0332	1.8448	1.9194	1.9044
1784.5	71.38	1.8242	2.036	1.846	1.9172	1.9032
1785.5	71.42	1.8246	2.0374	1.8492	1.9156	1.9046
1786.5	71.46	1.8246	2.0424	1.8494	1.9152	1.9052
1787.5	71.5	1.8244	2.0388	1.8488	1.916	1.9044
1788.5	71.54	1.825	2.0392	1.8518	1.9152	1.9028
1789.5	71.58	1.8242	2.0426	1.8506	1.9142	1.904
1790.5	71.62	1.8274	2.0446	1.8506	1.917	1.904
1791.5	71.66	1.8256	2.046	1.8498	1.9204	1.9022
1792.5	71.7	1.8262	2.0438	1.8502	1.9214	1.9036
1793.5	71.74	1.8258	2.0438	1.8522	1.9222	1.9062
1794.5	71.78	1.826	2.0378	1.852	1.9194	1.9038
1795.5	71.82	1.827	2.0394	1.8538	1.917	1.903
1796.5	71.86	1.828	2.039	1.8536	1.9182	1.8994
1797.5	71.9	1.829	2.038	1.8534	1.9202	1.9006
1798.5	71.94	1.8312	2.0362	1.8522	1.9164	1.9016
1799.5	71.98	1.829	2.0368	1.854	1.9154	1.9016
1800.5	72.02	1.8288	2.0354	1.854	1.9144	1.9022
1801.5	72.06	1.8292	2.0322	1.852	1.9148	1.9036
1802.5	72.1	1.8294	2.0294	1.8546	1.9174	1.9
1803.5	72.14	1.828	2.0282	1.8552	1.9158	1.8968
1804.5	72.18	1.8236	2.0288	1.8564	1.912	1.8986
1805.5	72.22	1.8242	2.028	1.8556	1.9124	1.8986
1806.5	72.26	1.8232	2.0276	1.8542	1.9108	1.9006
1807.5	72.3	1.8226	2.0308	1.8556	1.9128	1.8982
1808.5	72.34	1.8254	2.03	1.8554	1.9132	1.8962
1809.5	72.38	1.8272	2.0298	1.855	1.912	1.8968
1810.5	72.42	1.8284	2.0314	1.8536	1.9094	1.8942
1811.5	72.46	1.829	2.0316	1.854	1.9104	1.8912
1812.5	72.5	1.826	2.0314	1.8538	1.9114	1.8888
1813.5	72.54	1.8272	2.0312	1.8528	1.9086	1.8922
1814.5	72.58	1.8286	2.0308	1.8528	1.9076	1.894
1815.5	72.62	1.8282	2.0296	1.8534	1.9064	1.892
1816.5	72.66	1.8292	2.0326	1.8524	1.9092	1.8928
1817.5	72.7	1.8292	2.035	1.8518	1.911	1.8938
1818.5	72.74	1.8294	2.0336	1.8514	1.9112	1.8904
1819.5	72.78	1.8302	2.033	1.8518	1.9116	1.8906
1820.5	72.82	1.8296	2.0354	1.8524	1.9124	1.8906
1821.5	72.86	1.8282	2.0354	1.851	1.9134	1.8894
1822.5	72.9	1.828	2.0406	1.8532	1.9156	1.8896
1823.5	72.94	1.8288	2.0382	1.8516	1.9144	1.891
1824.5	72.98	1.8278	2.0418	1.8544	1.9158	1.8954
1825.5	73.02	1.8284	2.039	1.8538	1.9172	1.8974
1826.5	73.06	1.8286	2.0406	1.8566	1.9156	1.901
1827.5	73.1	1.8286	2.0398	1.8552	1.9166	1.901
1828.5	73.14	1.827	2.035	1.8536	1.9188	1.8988
1829.5	73.18	1.827	2.0368	1.8528	1.9162	1.899
1830.5	73.22	1.8256	2.0324	1.8512	1.917	1.9026
1831.5	73.26	1.8246	2.0332	1.852	1.917	1.9024
1832.5	73.3	1.8242	2.034	1.8514	1.915	1.905
1833.5	73.34	1.8256	2.0354	1.8514	1.9162	1.9052
1834.5	73.38	1.826	2.0336	1.8516	1.9178	1.9046
1835.5	73.42	1.8248	2.0338	1.852	1.9184	1.903
1836.5	73.46	1.8262	2.029	1.8518	1.918	1.9016
1837.5	73.5	1.8274	2.0308	1.8524	1.9172	1.9022
1838.5	73.54	1.8264	2.0288	1.8506	1.9154	1.9042
1839.5	73.58	1.8266	2.029	1.8512	1.9184	1.9034
1840.5	73.62	1.826	2.0292	1.8518	1.917	1.9046
1841.5	73.66	1.825	2.03	1.8542	1.914	1.9074
1842.5	73.7	1.8238	2.032	1.8552	1.9144	1.9054
1843.5	73.74	1.8244	2.0306	1.8518	1.9166	1.9036
1844.5	73.78	1.8254	2.0336	1.8516	1.9162	1.9048
1845.5	73.82	1.8244	2.0334	1.8512	1.9172	1.904
1846.5	73.86	1.8232	2.0346	1.8532	1.9188	1.9046
1847.5	73.9	1.8224	2.0398	1.8522	1.9178	1.9042
1848.5	73.94	1.8202	2.0412	1.8532	1.9178	1.9062
1849.5	73.98	1.8208	2.039	1.8526	1.9186	1.9058
1850.5	74.02	1.8216	2.0406	1.8538	1.919	1.9048
1851.5	74.06	1.822	2.0454	1.8514	1.9198	1.903
1852.5	74.1	1.8216	2.0466	1.851	1.9196	1.9028
1853.5	74.14	1.8234	2.0486	1.8506	1.926	1.9024
1854.5	74.18	1.826	2.0488	1.8506	1.9252	1.9012
1855.5	74.22	1.826	2.0478	1.8522	1.9248	1.9006
1856.5	74.26	1.8268	2.049	1.8528	1.9256	1.8972
1857.5	74.3	1.8266	2.0472	1.8528	1.9248	1.8982
1858.5	74.34	1.8232	2.0488	1.8524	1.922	1.9002
1859.5	74.38	1.8208	2.0504	1.8528	1.9214	1.9024
1860.5	74.42	1.8218	2.0512	1.853	1.9226	1.9026
1861.5	74.46	1.8204	2.0502	1.8542	1.9216	1.9042
1862.5	74.5	1.8218	2.0538	1.8546	1.922	1.9056
1863.5	74.54	1.8216	2.0536	1.8568	1.9256	1.9042
1864.5	74.58	1.8226	2.053	1.858	1.927	1.9036
1865.5	74.62	1.8244	2.0522	1.858	1.9302	1.906
1866.5	74.66	1.8236	2.0532	1.8588	1.9282	1.9052
1867.5	74.7	1.8226	2.0556	1.8596	1.9274	1.9038
1868.5	74.74	1.8232	2.0606	1.8576	1.929	1.9066
1869.5	74.78	1.8214	2.0654	1.8584	1.9284	1.9064
1870.5	74.82	1.8212	2.063	1.857	1.9296	1.9046
1871.5	74.86	1.8212	2.0654	1.8588	1.932	1.9052
1872.5	74.9	1.821	2.062	1.8598	1.932	1.9042
1873.5	74.94	1.8216	2.0664	1.8612	1.9308	1.9038
1874.5	74.98	1.8214	2.0644	1.8584	1.9294	1.902
1875.5	75.02	1.8212	2.0678	1.859	1.9272	1.9022
1876.5	75.06	1.8206	2.0656	1.8562	1.9278	1.8992
1877.5	75.1	1.8212	2.0674	1.8572	1.9264	1.899
1878.5	75.14	1.8208	2.0674	1.8568	1.9236	1.9008
1879.5	75.18	1.8196	2.0658	1.8564	1.9244	1.8984
1880.5	75.22	1.82	2.0696	1.8586	1.9236	1.8964
1881.5	75.26	1.8204	2.0692	1.8564	1.9234	1.8962
1882.5	75.3	1.8198	2.0686	1.856	1.9216	1.8956
1883.5	75.34	1.8188	2.0716	1.8556	1.9212	1.8956
1884.5	75.38	1.8184	2.0704	1.855	1.9176	1.8988
1885.5	75.42	1.819	2.0694	1.8546	1.9208	1.8988
1886.5	75.46	1.8184	2.0706	1.8546	1.9216	1.9
1887.5	75.5	1.8184	2.0694	1.8536	1.92	1.9016
1888.5	75.54	1.8178	2.07	1.8544	1.922	1.9024
1889.5	75.58	1.8188	2.0662	1.8546	1.9198	1.9046
1890.5	75.62	1.8178	2.0642	1.8548	1.9194	1.9034
1891.5	75.66	1.8184	2.0694	1.853	1.923	1.9018
1892.5	75.7	1.82	2.067	1.8516	1.9236	1.9016
1893.5	75.74	1.8202	2.0658	1.8528	1.9216	1.9024
1894.5	75.78	1.8208	2.0652	1.8512	1.9224	1.9012
1895.5	75.82	1.8218	2.0656	1.8534	1.9214	1.9032
1896.5	75.86	1.8216	2.064	1.8534	1.92	1.904
1897.5	75.9	1.8224	2.0632	1.8546	1.9202	1.9016
1898.5	75.94	1.8224	2.0632	1.8528	1.92	1.8982
1899.5	75.98	1.8232	2.0632	1.8536	1.9198	1.8984
1900.5	76.02	1.8224	2.0614	1.8524	1.9192	1.9004
1901.5	76.06	1.8216	2.0594	1.8516	1.9174	1.9032
1902.5	76.1	1.821	2.0608	1.8518	1.9162	1.9038
1903.5	76.14	1.8206	2.0588	1.8508	1.9112	1.9068
1904.5	76.18	1.819	2.059	1.849	1.9126	1.9072
1905.5	76.22	1.8186	2.0566	1.847	1.9138	1.9086
1906.5	76.26	1.8174	2.0556	1.8474	1.9164	1.9066
1907.5	76.3	1.818	2.0518	1.8462	1.9172	1.9054
1908.5	76.34	1.8178	2.0514	1.8448	1.9184	1.906
1909.5	76.38	1.8202	2.0496	1.8454	1.9184	1.9046
1910.5	76.42	1.8184	2.049	1.844	1.9194	1.904
1911.5	76.46	1.8182	2.0538	1.8422	1.92	1.905
1912.5	76.5	1.817	2.0486	1.8446	1.921	1.9056
1913.5	76.54	1.8154	2.0516	1.8426	1.919	1.9056
1914.5	76.58	1.8144	2.0524	1.8416	1.918	1.904
1915.5	76.62	1.8118	2.0534	1.8416	1.9176	1.9016
1916.5	76.66	1.8136	2.053	1.8428	1.9176	1.901
1917.5	76.7	1.8152	2.0514	1.8436	1.9182	1.9
1918.5	76.74	1.8152	2.0472	1.8442	1.9166	1.8968
1919.5	76.78	1.8168	2.0448	1.8424	1.9182	1.8956
1920.5	76.82	1.816	2.0464	1.8434	1.916	1.8976
1921.5	76.86	1.8172	2.0468	1.8438	1.9134	1.898
1922.5	76.9	1.8158	2.0458	1.841	1.91	1.8992
1923.5	76.94	1.8146	2.0438	1.8406	1.912	1.899
1924.5	76.98	1.8142	2.044	1.8408	1.9116	1.898
1925.5	77.02	1.8132	2.0406	1.841	1.9114	1.8952
1926.5	77.06	1.8128	2.0436	1.8422	1.913	1.8942
1927.5	77.1	1.8112	2.0448	1.8408	1.911	1.895
1928.5	77.14	1.8124	2.0462	1.8404	1.9124	1.8944
1929.5	77.18	1.8134	2.0508	1.8394	1.9124	1.8976
1930.5	77.22	1.813	2.0496	1.8378	1.913	1.8966
1931.5	77.26	1.814	2.0512	1.8358	1.9108	1.898
1932.5	77.3	1.8136	2.0502	1.8364	1.912	1.8978
1933.5	77.34	1.813	2.049	1.8384	1.911	1.9002
1934.5	77.38	1.8118	2.0486	1.8372	1.914	1.8972
1935.5	77.42	1.8122	2.0478	1.834	1.9126	1.897
1936.5	77.46	1.8116	2.05	1.8334	1.9136	1.8964
1937.5	77.5	1.8104	2.0478	1.8334	1.9162	1.8966
1938.5	77.54	1.8112	2.049	1.833	1.915	1.8948
1939.5	77.58	1.8106	2.0472	1.8316	1.9152	1.8936
1940.5	77.62	1.8112	2.0456	1.8322	1.9128	1.8918
1941.5	77.66	1.8102	2.0416	1.8334	1.9104	1.891
1942.5	77.7	1.8088	2.0432	1.8344	1.9092	1.8918
1943.5	77.74	1.8096	2.047	1.8364	1.9094	1.8892
1944.5	77.78	1.8084	2.0486	1.8392	1.9094	1.8916
1945.5	77.82	1.8092	2.0488	1.8388	1.9126	1.8908
1946.5	77.86	1.8102	2.0488	1.8382	1.9118	1.891
1947.5	77.9	1.8102	2.0466	1.8382	1.912	1.8928
1948.5	77.94	1.8104	2.048	1.8374	1.9136	1.894
1949.5	77.98	1.8122	2.0524	1.8358	1.9118	1.8954
1950.5	78.02	1.815	2.0552	1.8374	1.9128	1.8926
1951.5	78.06	1.8146	2.0552	1.839	1.9142	1.8904
1952.5	78.1	1.8148	2.0524	1.837	1.9162	1.89
1953.5	78.14	1.8148	2.0538	1.839	1.9144	1.8896
1954.5	78.18	1.8142	2.0566	1.839	1.9132	1.89
1955.5	78.22	1.815	2.0594	1.8428	1.9112	1.8898
1956.5	78.26	1.8148	2.0602	1.841	1.9086	1.8898
1957.5	78.3	1.8154	2.0598	1.842	1.907	1.8908
1958.5	78.34	1.8152	2.0614	1.8458	1.9066	1.8894
1959.5	78.38	1.8152	2.061	1.8456	1.9058	1.8888
1960.5	78.42	1.8156	2.0612	1.847	1.9052	1.8884
1961.5	78.46	1.8168	2.0556	1.847	1.9058	1.8854
1962.5	78.5	1.8174	2.0626	1.8468	1.9058	1.8842
1963.5	78.54	1.817	2.0602	1.848	1.91	1.885
1964.5	78.58	1.8166	2.0562	1.8488	1.9096	1.8882
1965.5	78.62	1.8154	2.0558	1.8486	1.9072	1.8904
1966.5	78.66	1.814	2.0552	1.847	1.9072	1.8932
1967.5	78.7	1.8114	2.057	1.8454	1.9066	1.895
1968.5	78.74	1.8128	2.0578	1.847	1.9054	1.8952
1969.5	78.78	1.8126	2.0598	1.849	1.903	1.8988
1970.5	78.82	1.8134	2.0614	1.8504	1.9038	1.8986
1971.5	78.86	1.812	2.0566	1.8484	1.9056	1.8994
1972.5	78.9	1.8126	2.0572	1.8494	1.9078	1.9
1973.5	78.94	1.8132	2.0582	1.8502	1.9078	1.8988
1974.5	78.98	1.8142	2.057	1.8518	1.908	1.8988
1975.5	79.02	1.815	2.0578	1.8534	1.9084	1.9008
1976.5	79.06	1.8152	2.053	1.851	1.9068	1.9002
1977.5	79.1	1.8162	2.053	1.8512	1.9076	1.901
1978.5	79.14	1.8156	2.0524	1.8534	1.9052	1.901
1979.5	79.18	1.8156	2.0492	1.8542	1.9072	1.8988
1980.5	79.22	1.8158	2.0498	1.8548	1.9068	1.8992
1981.5	79.26	1.8152	2.0492	1.8562	1.907	1.8996
1982.5	79.3	1.8158	2.0512	1.8582	1.9062	1.8992
1983.5	79.34	1.8168	2.05	1.8568	1.9064	1.8986
1984.5	79.38	1.8166	2.0514	1.8568	1.9044	1.8984
1985.5	79.42	1.8156	2.0542	1.8582	1.906	1.8982
1986.5	79.46	1.8166	2.0544	1.8574	1.9072	1.8978
1987.5	79.5	1.8158	2.0558	1.857	1.9078	1.896
1988.5	79.54	1.8158	2.0562	1.8602	1.9108	1.8956
1989.5	79.58	1.816	2.0592	1.8608	1.9112	1.8956
1990.5	79.62	1.8146	2.061	1.8598	1.9122	1.8966
1991.5	79.66	1.8154	2.0632	1.859	1.914	1.898
1992.5	79.7	1.8152	2.0668	1.858	1.918	1.8962
1993.5	79.74	1.815	2.0638	1.856	1.9174	1.8976
1994.5	79.78	1.814	2.0616	1.8562	1.9184	1.8972
1995.5	79.82	1.814	2.0608	1.8552	1.9176	1.8984
1996.5	79.86	1.8132	2.0602	1.8532	1.9186	1.9
1997.5	79.9	1.8114	2.0616	1.8534	1.9168	1.901
1998.5	79.94	1.8128	2.0632	1.8568	1.9154	1.9016
1999.5	79.98	1.8108	2.0598	1.858	1.9178	1.902
2000.5	80.02	1.8098	2.0594	1.8562	1.9152	1.905
2001.5	80.06	1.8108	2.0584	1.8578	1.917	1.905
2002.5	80.1	1.8116	2.0606	1.859	1.9202	1.904
2003.5	80.14	1.8114	2.064	1.8576	1.9202	1.9036
2004.5	80.18	1.8114	2.062	1.857	1.9206	1.9036
2005.5	80.22	1.8108	2.0606	1.8538	1.9222	1.9056
2006.5	80.26	1.8118	2.063	1.8544	1.924	1.905
2007.5	80.3	1.8108	2.0644	1.8546	1.9246	1.9032
2008.5	80.34	1.8114	2.0654	1.8532	1.9248	1.9022
2009.5	80.38	1.81	2.067	1.852	1.9272	1.9022
2010.5	80.42	1.8092	2.0674	1.8518	1.9262	1.9038
2011.5	80.46	1.8074	2.073	1.852	1.9252	1.9024
2012.5	80.5	1.8068	2.0682	1.85	1.927	1.9008
2013.5	80.54	1.8074	2.072	1.8486	1.922	1.9014
2014.5	80.58	1.8094	2.073	1.8494	1.9206	1.8992
2015.5	80.62	1.8132	2.071	1.8492	1.922	1.8982
2016.5	80.66	1.8146	2.069	1.8496	1.923	1.8958
2017.5	80.7	1.8162	2.0658	1.8504	1.9218	1.8956
2018.5	80.74	1.8136	2.0636	1.8492	1.9238	1.8958
2019.5	80.78	1.8136	2.0586	1.8482	1.9274	1.891
2020.5	80.82	1.8148	2.0614	1.8474	1.9258	1.8906
2021.5	80.86	1.8158	2.066	1.8502	1.924	1.8886
2022.5	80.9	1.8162	2.066	1.849	1.9244	1.887
2023.5	80.94	1.8172	2.0648	1.8492	1.923	1.8866
[truncated: 3,255 more rows]

## Sheet: Suppl. Figure 3
ml	DatZ dADP								ml	DatZ dAMP								ml	DatZ I22A dATP								ml	DatZ I22A dZTP								ml	DatZ I22A dGTP								comment
0.006875	0.031035								0.007646	0.014826								0.005349	0.130299								0.005043	0.015912								0.005054	0.020337								control runs as in Fig. 4
0.015173	0.049628								0.015946	0.022782								0.013644	0.150115								0.013338	0.028026								0.013349	0.034558
0.023472	0.04918								0.024247	0.01236								0.02194	0.168004								0.021633	0.016029								0.021644	0.017067
0.031771	0.055309								0.032547	-0.054562								0.030236	0.156437								0.029928	0.006629								0.029939	0.033235
0.04007	0.11858								0.040848	0.030031								0.038531	0.138414								0.038223	0.039409								0.038234	0.026817
0.048369	0.085976								0.049148	0.029032								0.046827	0.15202								0.046518	0.054033								0.046529	0.03064
0.056667	0.027724								0.057448	0.065285								0.055122	0.149746								0.054813	0.057952								0.054824	0.040527
0.064966	0.030284								0.065749	-0.022093								0.063418	0.132949								0.063108	0.057177								0.063119	0.057894
0.073265	0.058663								0.074049	-0.001861								0.071714	0.111419								0.071403	0.050919								0.071414	0.078113
0.081564	0.070471								0.08235	0.00078								0.080009	0.086463								0.079698	0.040905								0.079709	0.080781
0.089863	0.069124								0.09065	-0.02981								0.088305	-0.00311								0.087993	0.056274								0.088004	0.058838
0.098162	0.080917								0.09895	-0.07443								0.096601	-0.08649								0.096288	0.063972								0.096299	0.053793
0.10646	0.059533								0.107251	-0.052342								0.104897	-0.07238								0.104583	0.048954								0.104594	0.057267
0.114759	-0.000685								0.115551	0.01527								0.113192	-0.04176								0.112878	0.042079								0.112889	0.091228
0.123058	-0.032108								0.123852	0.013507								0.121488	-0.07183								0.121173	0.046977								0.121184	0.096685
0.131357	0.01186								0.132152	-0.078609								0.129783	-0.0997								0.129468	0.062988								0.129479	0.068398
0.139656	0.020284								0.140452	0.030912								0.138079	-0.04716								0.137764	0.069083								0.137774	0.064299
0.147954	0.032806								0.148753	-0.039743								0.146375	-0.0135								0.146058	0.054252								0.146069	0.073399
0.156253	0.030127								0.157053	0.009198								0.15467	-0.03305								0.154353	0.04853								0.154364	0.071214
0.164552	0.042929								0.165354	-0.023775								0.162966	-0.00302								0.162648	0.059466								0.162659	0.056011
0.172851	0.06139								0.173654	-0.044521								0.171261	-0.03837								0.170943	0.080261								0.170954	0.074933
0.181149	0.018999								0.181954	-0.026038								0.179557	-0.03155								0.179238	0.083809								0.179249	0.104146
0.189448	-0.031485								0.190255	-0.000197								0.187853	-0.0216								0.187533	0.076714								0.187544	0.094212
0.197747	-0.00386								0.198555	-0.062809								0.196148	-0.01334								0.195828	0.076538								0.195839	0.076182
0.206046	0.028696								0.206855	-0.088103								0.204444	-0.03008								0.204123	0.080022								0.204134	0.072973
0.214345	0.048537								0.215156	-0.072363								0.21274	-0.01573								0.212419	0.089004								0.212429	0.088284
0.222643	0.065919								0.223456	-0.002118								0.221035	0.003773								0.220714	0.073427								0.220724	0.106909
0.230942	0.05223								0.231757	-0.040536								0.229331	-0.01741								0.229009	0.069994								0.229019	0.113725
0.239241	0.014925								0.240057	-0.070288								0.237627	-0.03174								0.237304	0.082072								0.237314	0.101002
0.24754	-0.004758								0.248357	-0.059745								0.245922	0.092869								0.245599	0.090444								0.245609	0.108487
0.255839	-0.005074								0.256658	-0.035937								0.254218	0.138054								0.253894	0.111185								0.253904	0.119838
0.264137	0.011889								0.264958	-0.06108								0.262514	0.054612								0.262189	0.104445								0.262198	0.125208
0.272436	0.005987								0.273259	-0.050109								0.270809	0.07581								0.270484	0.088507								0.270494	0.131149
0.280735	0.007254								0.281559	-0.055003								0.279105	0.00144								0.278779	0.081194								0.278789	0.117771
0.289034	0.02519								0.289859	-0.097887								0.287401	-0.01024								0.287074	0.068076								0.287084	0.092542
0.297333	0.020366								0.29816	-0.073237								0.295696	-0.0077								0.295369	0.069044								0.295379	0.072732
0.305632	-0.002914								0.30646	-0.160012								0.303992	0.008455								0.303664	0.06354								0.303674	0.072747
0.31393	-0.000624								0.314761	-0.051778								0.312287	0.018776								0.311959	0.05754								0.311968	0.089836
0.322229	-0.018279								0.323061	-0.068353								0.320583	0.013364								0.320254	0.074119								0.320263	0.105435
0.330528	-0.004731								0.331361	-0.065897								0.328879	0.019724								0.328549	0.082091								0.328558	0.136564
0.338827	-0.000786								0.339662	-0.07055								0.337174	0.024404								0.336844	0.077648								0.336854	0.150683
0.347126	-0.007512								0.347962	-0.046277								0.34547	0.021174								0.345139	0.06888								0.345149	0.137203
0.355424	-0.008461								0.356263	-0.029595								0.353765	0.068031								0.353434	0.06095								0.353444	0.139165
0.363723	-0.018277								0.364563	-0.089916								0.362062	0.074424								0.361729	0.058735								0.361739	0.125627
0.372022	-0.05042								0.372863	-0.084992								0.370357	0.06457								0.370024	0.065713								0.370033	0.108974
0.380321	-0.131384								0.381164	-0.065744								0.378653	0.053062								0.378319	0.085739								0.378328	0.099475
0.388619	-0.137179								0.389464	-0.113295								0.386948	0.070942								0.386614	0.082882								0.386623	0.10914
0.396918	-0.157387								0.397765	-0.203174								0.395244	0.078952								0.394909	0.073484								0.394918	0.084577
0.405217	-0.175699								0.406065	-0.371816								0.40354	0.048655								0.403204	0.081602								0.403214	0.040137
0.413516	-0.140811								0.414365	-0.403624								0.411835	0.049114								0.4115	0.089133								0.411509	0.045036
0.421814	-0.150931								0.422666	-0.397446								0.420131	0.110749								0.419795	0.077392								0.419803	0.063481
0.430113	-0.164741								0.430966	-0.367286								0.428426	0.106567								0.42809	0.096085								0.428098	0.086504
0.438412	-0.149244								0.439267	-0.458322								0.436722	0.105537								0.436385	0.088003								0.436393	0.081186
0.446711	-0.151363								0.447567	-0.358015								0.445018	0.088843								0.44468	0.080668								0.444688	0.093903
0.45501	-0.176654								0.455867	-0.338919								0.453313	0.088701								0.452975	0.09082								0.452983	0.098529
0.463308	-0.176021								0.464168	-0.441067								0.461609	0.077999								0.46127	0.093447								0.461278	0.097863
0.471607	-0.167744								0.472468	-0.412727								0.469905	0.100775								0.469565	0.085111								0.469573	0.091176
0.479906	-0.155731								0.480769	-0.372092								0.4782	0.37637								0.47786	0.090352								0.477868	0.070852
0.488205	-0.141973								0.489069	-0.290522								0.486496	2.77661								0.486155	0.056665								0.486163	0.086276
0.496504	-0.117746								0.497369	-0.248385								0.494792	10.158								0.49445	0.057789								0.494458	0.179504
0.504803	-0.096021								0.50567	-0.21898								0.503088	22.5582								0.502745	0.075605								0.502753	0.163376
0.513101	-0.085858								0.51397	-0.274239								0.511383	39.8843								0.51104	0.080399								0.511048	0.162787
0.5214	-0.099226								0.52227	-0.274207								0.519679	59.0514								0.519335	0.074389								0.519343	0.131416
0.529699	-0.140496								0.530571	-0.295151								0.527974	79.2712								0.52763	0.083317								0.527638	0.115995
0.537998	-0.202551								0.538871	-0.370028								0.53627	100.508								0.535925	0.084077								0.535933	0.127952
0.546297	-0.220654								0.547172	-0.446857								0.544566	122.133								0.54422	0.090557								0.544228	0.101469
0.554595	-0.219346								0.555472	-0.467989								0.552861	143.663								0.552515	0.073195								0.552523	0.086507
0.562894	-0.221643								0.563772	-0.389844								0.561157	164.896								0.56081	0.059741								0.560818	0.076705
0.571193	-0.205084								0.572073	-0.417421								0.569452	183.299								0.569105	0.071623								0.569113	0.111236
0.579492	-0.207964								0.580373	-0.419065								0.577748	199.73								0.5774	0.065385								0.577408	0.155611
0.58779	-0.219095								0.588674	-0.424152								0.586044	216.335								0.585695	0.054618								0.585703	0.127464
0.596089	-0.204586								0.596974	-0.432057								0.594339	231.21								0.59399	0.0616								0.593998	0.096637
0.604388	-0.175889								0.605274	-0.451424								0.602635	245.855								0.602285	0.049455								0.602293	0.110684
0.612687	-0.189434								0.613575	-0.462623								0.610931	259.424								0.61058	0.046795								0.610588	0.118281
0.620986	-0.216903								0.621875	-0.403781								0.619226	270.592								0.618876	0.068799								0.618883	0.12194
0.629284	-0.214264								0.630176	-0.410334								0.627522	279.332								0.627171	0.055608								0.627178	0.164501
0.637583	-0.188829								0.638476	-0.420033								0.635818	282.584								0.635466	0.073073								0.635473	0.128564
0.645882	-0.195876								0.646776	-0.457801								0.644113	276.729								0.643761	0.062486								0.643768	0.123372
0.654181	-0.243238								0.655077	-0.446739								0.652409	265.468								0.652056	0.074492								0.652063	0.162923
0.66248	-0.231076								0.663377	-0.403913								0.660705	251.563								0.660351	0.13205								0.660358	0.152844
0.670778	-0.19047								0.671678	-0.427817								0.669	235.7								0.668646	0.439475								0.668653	0.145064
0.679077	-0.217844								0.679978	-0.456188								0.677296	218.903								0.67694	1.10026								0.676948	0.144939
[truncated: 1,726 more rows]
